# Supplementary material for: Assessing genomic diversity and signatures of selection in Original Braunvieh cattle using whole-genome sequencing data
Source: BMC Genomics. 2020 Jan 8;21:27. doi: 10.1186/s12864-020-6446-y (PMC6950892; doi:10.1186/s12864-020-6446-y)
Supplement: Supplementary file 11 — Additional file 11: Overlap between QTL and signatures of selection. QTL (from all 6 categories) that overlapped with CLR and iHS selection signatures. [file 12864_2020_6446_MOESM11_ESM.xlsx]

## Sheet: QTL_clr_overlap
All overlapped QTLs with duplicated sites also with diffrenet trait
Chr	start	end	CLR	p value	Esembl gene id	gene name	QTL chr	start	stop	trait	QTL info					overlap
1	1450432	1490444	277.29	0.00404484	ENSBTAG00000021819	IFNAR1	1	176459	6475314	Reproduction_Association	Calving_ease_(maternal)	Abbrev=CALEASE	PUBMED_ID=27328805	breed=blonde_d'aquitaine	FlankMarkers	40012
1	1730514	1770526	520.64	0.00246831	.	.	1	176459	6475314	Reproduction_Association	Calving_ease_(maternal)	Abbrev=CALEASE	PUBMED_ID=27328805	breed=blonde_d'aquitaine	FlankMarkers	40012
1	31259153	31379188	473.06	0.00269125	.	.	1	31013633	31991587	Health_QTL	Infectious_bovine_keratoconjunctivitis_susceptibility	Abbrev=IBK	PUBMED_ID=23530766	breed=Angus	FlankMarkers=rs110136403,rs43225084	120035
1	78272907	78312918	229.11	0.00469775	ENSBTAG00000015460	TP63	1	78034231	78511271	Reproduction_QTL	Conception_rate	Abbrev=CONCRATE	PUBMED_ID=28814769	breed=holstein	FlankMarkers=rs29009958,rs29009958,rs41612210	40011
1	78272907	78312918	229.11	0.00469775	ENSBTAG00000015460	TP63	1	78034231	78986953	Meat_and_Carcass_Association	Fat_thickness_at_the_12th_rib	Abbrev=FATTH	PUBMED_ID=24906442	breed=hereford	FlankMarkers=rs29009958,rs109034747,rs110348226	40011
1	78272907	78312918	229.11	0.00469775	ENSBTAG00000015460	TP63	1	71023597	112769407	Production_QTL	Body_weight_(yearling)	Abbrev=W365	PUBMED_ID=23038745	breed=brangus	FlankMarkers=rs109235421,rs41897673	40011
1	78272907	78312918	229.11	0.00469775	ENSBTAG00000015460	TP63	1	44984520	145633241	Milk_QTL	Milk_palmitoleic_acid_content	Abbrev=MFA-C16:1	PUBMED_ID=21569316	breed=holstein	FlankMarkers=rs29021686,rs136299228	40011
1	134969493	135049517	798.16	0.0018154	.	.	1	44984520	145633241	Milk_QTL	Milk_palmitoleic_acid_content	Abbrev=MFA-C16:1	PUBMED_ID=21569316	breed=holstein	FlankMarkers=rs29021686,rs136299228	80024
1	134969493	135049517	798.16	0.0018154	.	.	1	134030804	135635073	Reproduction_QTL	Interval_from_first_to_last_insemination	Abbrev=INSINT	PUBMED_ID=28814769	breed=holstein	FlankMarkers=rs109189105,rs41575090,rs41575090	80024
1	135089529	135169552	739.09	0.0018791	.	.	1	44984520	145633241	Milk_QTL	Milk_palmitoleic_acid_content	Abbrev=MFA-C16:1	PUBMED_ID=21569316	breed=holstein	FlankMarkers=rs29021686,rs136299228	80023
1	135089529	135169552	739.09	0.0018791	.	.	1	134030804	135635073	Reproduction_QTL	Interval_from_first_to_last_insemination	Abbrev=INSINT	PUBMED_ID=28814769	breed=holstein	FlankMarkers=rs109189105,rs41575090,rs41575090	80023
2	62031808	62151853	349.76	0.00348748	ENSBTAG00000013302	R3HDM1	2	42897811	66574231	Milk_QTL	Milk_palmitoleic_acid_content	Abbrev=MFA-C16:1	PUBMED_ID=21569316	breed=holstein	FlankMarkers=rs41911587,rs110364002	120045
2	62031808	62151853	349.76	0.00348748	ENSBTAG00000013302	R3HDM1	2	54168360	66574231	Milk_QTL	Milk_palmitoleic_acid_content	Abbrev=MFA-C16:1	PUBMED_ID=23107417	breed=holstein	FlankMarkers=rs41624900,rs110364002	120045
2	90962684	91002699	237.45	0.00453851	ENSBTAG00000002283	FZD7	2	90085321	90978934	Meat_and_Carcass_QTL	Trans-6/9-C18:1_fatty_acid_content	Abbrev=FA-C18:1n9-1	PUBMED_ID=24156620	breed=Angus	FlankMarkers=rs43703384,rs110280787,rs108939546	16250
2	103767498	103807513	291.28	0.00385375	.	.	2	103006806	103995601	Meat_and_Carcass_QTL	Muscle_iron_content	Abbrev=IRON	PUBMED_ID=23881681	breed=Angus	FlankMarkers=rs110658684,rs41638325	40015
2	103767498	103807513	291.28	0.00385375	.	.	2	103578039	103858856	Health_QTL	Bovine_respiratory_disease_susceptibility	Abbrev=BRDS	PUBMED_ID=27077383	breed=holstein	FlankMarkers=rs109854884,rs110744763,rs110332268	40015
2	103767498	103807513	291.28	0.00385375	.	.	2	101409624	110139283	Milk_QTL	Milk_oleic_acid_content	Abbrev=MFA-C18:1_	PUBMED_ID=23107417	breed=holstein	FlankMarkers=rs41612834,rs29018764	40015
3	4084899	4124907	313.4	0.00374228	.	.	3	20	55074485	Production_Association	Body_weight_(weaning)	Abbrev=WWT	PUBMED_ID=24906442	breed=Maine-Anjou	FlankMarkers=rs108949614,rs81111696,rs81172555	40008
3	17847874	17887882	218.23	0.004857	ENSBTAG00000017827	IVL	3	17861510	17861550	Milk_Association	Milk_protein_percentage	Abbrev=PP	PUBMED_ID=27287773	breed=holstein	FlankMarkers=rs109879570	40
3	17847874	17887882	218.23	0.004857	ENSBTAG00000017827	IVL	3	17881037	17881077	Milk_Association	Milk_protein_percentage	Abbrev=PP	PUBMED_ID=27287773	breed=holstein	FlankMarkers=rs110620643	40
3	17847874	17887882	218.23	0.004857	ENSBTAG00000017827	IVL	3	20	55074485	Production_Association	Body_weight_(weaning)	Abbrev=WWT	PUBMED_ID=24906442	breed=Maine-Anjou	FlankMarkers=rs108949614,rs81111696,rs81172555	40008
3	17847874	17887882	218.23	0.004857	ENSBTAG00000017827	IVL	3	16225278	18419617	Reproduction_QTL	Stillbirth_(maternal)	Abbrev=SB	PUBMED_ID=28109604	breed=holstein	FlankMarkers=rs135742570,rs109731213	40008
3	18327977	18488012	470.11	0.0027231	.,ENSBTAG00000011756,ENSBTAG00000039357	.,biotype=protein_coding	3	18487613	18487653	Milk_Association	Milk_protein_percentage	Abbrev=PP	PUBMED_ID=27287773	breed=holstein	FlankMarkers=rs110297653	40
3	18327977	18488012	470.11	0.0027231	.,ENSBTAG00000011756,ENSBTAG00000039357	.,biotype=protein_coding	3	20	55074485	Production_Association	Body_weight_(weaning)	Abbrev=WWT	PUBMED_ID=24906442	breed=Maine-Anjou	FlankMarkers=rs108949614,rs81111696,rs81172555	160035
3	18327977	18488012	470.11	0.0027231	.,ENSBTAG00000011756,ENSBTAG00000039357	.,biotype=protein_coding	3	16225278	18419617	Reproduction_QTL	Stillbirth_(maternal)	Abbrev=SB	PUBMED_ID=28109604	breed=holstein	FlankMarkers=rs135742570,rs109731213	91640
3	72579705	72819757	623.67	0.00214982	.	.	3	72000121	72997801	Meat_and_Carcass_QTL	Trans-11,cis-15-C18:2_fatty_acid_content	Abbrev=FA-C18:2n3	PUBMED_ID=24666668	breed=nelore	FlankMarkers=rs42404785,rs133183089	240052
3	72579705	72819757	623.67	0.00214982	.	.	3	72000950	72743814	Production_Association	Body_weight_(mature)	Abbrev=MWT	PUBMED_ID=24906442	breed=hereford	FlankMarkers=rs42404786,rs110505759,rs43342803	164109
5	32187957	32227976	242.87	0.00445888	.	.	5	20215611	48752237	Meat_and_Carcass_QTL	Intramuscular_fat	Abbrev=EEF	PUBMED_ID=23038745	breed=brangus	FlankMarkers=rs110199362,rs41657461	40019
5	35829700	35949757	308.81	0.0037582	ENSBTAG00000032183	NELL2	5	20215611	48752237	Meat_and_Carcass_QTL	Intramuscular_fat	Abbrev=EEF	PUBMED_ID=23038745	breed=brangus	FlankMarkers=rs110199362,rs41657461	120057
5	80531095	80571114	426.7	0.0029779	ENSBTAG00000005365	OVCH1	5	76533399	93514025	Milk_QTL	Milk_myristic_acid_content	Abbrev=MFA-C14:0	PUBMED_ID=21569316	breed=holstein	FlankMarkers=rs42812985,rs135962757	40019
5	80531095	80571114	426.7	0.0029779	ENSBTAG00000005365	OVCH1	5	76533399	93514025	Milk_QTL	Milk_myristoleic_acid_content	Abbrev=MFA-C14:1	PUBMED_ID=21569316	breed=holstein	FlankMarkers=rs42812985,rs135962757	40019
5	80531095	80571114	426.7	0.0029779	ENSBTAG00000005365	OVCH1	5	47539203	90486800	Meat_and_Carcass_QTL	Intramuscular_fat	Abbrev=EEF	PUBMED_ID=23038745	breed=brangus	FlankMarkers=rs110911808,rs109843295	40019
5	117548812	117588832	379.21	0.00328046	.	.	5	117557518	117557558	Health_Association	Somatic_cell_score	Abbrev=SCS	PUBMED_ID=25288516	breed=Valdostana_Red_Pied	FlankMarkers=rs134479470	40
5	117548812	117588832	379.21	0.00328046	.	.	5	117568401	117568441	Health_Association	Somatic_cell_score	Abbrev=SCS	PUBMED_ID=25288516	breed=Valdostana_Red_Pied	FlankMarkers=rs136956586	40
5	117548812	117588832	379.21	0.00328046	.	.	5	117224787	118203101	Meat_and_Carcass_Association	Shear_force	Abbrev=SF	PUBMED_ID=27348523	breed=nelore	FlankMarkers=rs137184183,rs137563723	40020
5	117548812	117588832	379.21	0.00328046	.	.	5	117246007	117651752	Health_Association	Somatic_cell_score	Abbrev=SCS	PUBMED_ID=27578198	breed=holstein	FlankMarkers=rs110657729,rs133027708	40020
5	117548812	117588832	379.21	0.00328046	.	.	5	117281795	117639815	Health_Association	Somatic_cell_score	Abbrev=SCS	PUBMED_ID=27578198	breed=holstein	FlankMarkers=rs134966503,rs134546178	40020
6	38537956	39458373	1129.45	0.00128989	.,ENSBTAG00000005932,ENSBTAG00000005989,ENSBTAG00000011973,ENSBTAG00000019441,ENSBTAG00000021582,ENSBTAG00000046561	.,DCAF16,FAM184B,LAP3,LCORL,MED28,NCAPG	6	38571957	38571997	Production_Association	Metabolic_body_weight	Abbrev=MBW	PUBMED_ID=28521758	breed=simmental,Angus	FlankMarkers=rs135565978	40
6	38537956	39458373	1129.45	0.00128989	.,ENSBTAG00000005932,ENSBTAG00000005989,ENSBTAG00000011973,ENSBTAG00000019441,ENSBTAG00000021582,ENSBTAG00000046561	.,DCAF16,FAM184B,LAP3,LCORL,MED28,NCAPG	6	38575992	38576032	Meat_and_Carcass_Association	Quadriceps_weight	Abbrev=QUADW	PUBMED_ID=27997562	breed=simmental	FlankMarkers=rs109315366	40
6	38537956	39458373	1129.45	0.00128989	.,ENSBTAG00000005932,ENSBTAG00000005989,ENSBTAG00000011973,ENSBTAG00000019441,ENSBTAG00000021582,ENSBTAG00000046561	.,DCAF16,FAM184B,LAP3,LCORL,MED28,NCAPG	6	38575992	38576032	Meat_and_Carcass_Association	Bone_weight	Abbrev=BONEWT	PUBMED_ID=28169328	breed=simmental	FlankMarkers=rs109315366	40
6	38537956	39458373	1129.45	0.00128989	.,ENSBTAG00000005932,ENSBTAG00000005989,ENSBTAG00000011973,ENSBTAG00000019441,ENSBTAG00000021582,ENSBTAG00000046561	.,DCAF16,FAM184B,LAP3,LCORL,MED28,NCAPG	6	38575992	38576032	Meat_and_Carcass_Association	Carcass_weight	Abbrev=CWT	PUBMED_ID=22607022	breed=Wagyu	FlankMarkers=rs109315366	40
6	38537956	39458373	1129.45	0.00128989	.,ENSBTAG00000005932,ENSBTAG00000005989,ENSBTAG00000011973,ENSBTAG00000019441,ENSBTAG00000021582,ENSBTAG00000046561	.,DCAF16,FAM184B,LAP3,LCORL,MED28,NCAPG	6	38575992	38576032	Meat_and_Carcass_Association	Carcass_weight	Abbrev=CWT	PUBMED_ID=24024930	FlankMarkers=rs109315366	PTO_name=dressed_carcass_weight	40
6	38537956	39458373	1129.45	0.00128989	.,ENSBTAG00000005932,ENSBTAG00000005989,ENSBTAG00000011973,ENSBTAG00000019441,ENSBTAG00000021582,ENSBTAG00000046561	.,DCAF16,FAM184B,LAP3,LCORL,MED28,NCAPG	6	38575992	38576032	Production_Association	Average_daily_gain	Abbrev=ADG	PUBMED_ID=27892541	breed=simmental	FlankMarkers=rs109315366	40
6	38537956	39458373	1129.45	0.00128989	.,ENSBTAG00000005932,ENSBTAG00000005989,ENSBTAG00000011973,ENSBTAG00000019441,ENSBTAG00000021582,ENSBTAG00000046561	.,DCAF16,FAM184B,LAP3,LCORL,MED28,NCAPG	6	38575992	38576032	Production_Association	Body_weight_(birth)	Abbrev=BW	PUBMED_ID=23851991	FlankMarkers=rs109315366	VTO_name=body_mass	40
6	38537956	39458373	1129.45	0.00128989	.,ENSBTAG00000005932,ENSBTAG00000005989,ENSBTAG00000011973,ENSBTAG00000019441,ENSBTAG00000021582,ENSBTAG00000046561	.,DCAF16,FAM184B,LAP3,LCORL,MED28,NCAPG	6	38575992	38576032	Production_Association	Body_weight_(birth)	Abbrev=BW	PUBMED_ID=19966163	breed=charolais,gelbvieh,hereford,limousin,pinzgauer,red_angus,red_poll,simmental,Angus	FlankMarkers=rs109315366	40
6	38537956	39458373	1129.45	0.00128989	.,ENSBTAG00000005932,ENSBTAG00000005989,ENSBTAG00000011973,ENSBTAG00000019441,ENSBTAG00000021582,ENSBTAG00000046561	.,DCAF16,FAM184B,LAP3,LCORL,MED28,NCAPG	6	38575992	38576032	Production_Association	Body_weight_(weaning)	Abbrev=WWT	PUBMED_ID=19966163	breed=charolais,gelbvieh,hereford,limousin,pinzgauer,red_angus,red_poll,simmental,Angus	FlankMarkers=rs109315366	40
6	38537956	39458373	1129.45	0.00128989	.,ENSBTAG00000005932,ENSBTAG00000005989,ENSBTAG00000011973,ENSBTAG00000019441,ENSBTAG00000021582,ENSBTAG00000046561	.,DCAF16,FAM184B,LAP3,LCORL,MED28,NCAPG	6	38575992	38576032	Production_Association	Body_weight_(yearling)	Abbrev=W365	PUBMED_ID=19966163	breed=charolais,gelbvieh,hereford,limousin,pinzgauer,red_angus,red_poll,simmental,Angus	FlankMarkers=rs109315366	40
6	38537956	39458373	1129.45	0.00128989	.,ENSBTAG00000005932,ENSBTAG00000005989,ENSBTAG00000011973,ENSBTAG00000019441,ENSBTAG00000021582,ENSBTAG00000046561	.,DCAF16,FAM184B,LAP3,LCORL,MED28,NCAPG	6	38575992	38576032	Production_Association	Body_weight_gain	Abbrev=BWG	PUBMED_ID=19966163	breed=charolais,gelbvieh,hereford,limousin,pinzgauer,red_angus,red_poll,simmental,Angus	FlankMarkers=rs109315366	40
6	38537956	39458373	1129.45	0.00128989	.,ENSBTAG00000005932,ENSBTAG00000005989,ENSBTAG00000011973,ENSBTAG00000019441,ENSBTAG00000021582,ENSBTAG00000046561	.,DCAF16,FAM184B,LAP3,LCORL,MED28,NCAPG	6	38575992	38576032	Production_Association	Body_weight_gain	Abbrev=BWG	PUBMED_ID=19966163	breed=charolais,gelbvieh,hereford,limousin,pinzgauer,red_angus,red_poll,simmental,Angus	FlankMarkers=rs109315366	40
6	38537956	39458373	1129.45	0.00128989	.,ENSBTAG00000005932,ENSBTAG00000005989,ENSBTAG00000011973,ENSBTAG00000019441,ENSBTAG00000021582,ENSBTAG00000046561	.,DCAF16,FAM184B,LAP3,LCORL,MED28,NCAPG	6	38575992	38576032	Production_Association	Body_weight_gain	Abbrev=BWG	PUBMED_ID=19966163	breed=charolais,gelbvieh,hereford,limousin,pinzgauer,red_angus,red_poll,simmental,Angus	FlankMarkers=rs109315366	40
6	38537956	39458373	1129.45	0.00128989	.,ENSBTAG00000005932,ENSBTAG00000005989,ENSBTAG00000011973,ENSBTAG00000019441,ENSBTAG00000021582,ENSBTAG00000046561	.,DCAF16,FAM184B,LAP3,LCORL,MED28,NCAPG	6	38575992	38576032	Production_Association	Body_weight_gain	Abbrev=BWG	PUBMED_ID=19966163	breed=charolais,gelbvieh,hereford,limousin,pinzgauer,red_angus,red_poll,simmental,Angus	FlankMarkers=rs109315366	40
6	38537956	39458373	1129.45	0.00128989	.,ENSBTAG00000005932,ENSBTAG00000005989,ENSBTAG00000011973,ENSBTAG00000019441,ENSBTAG00000021582,ENSBTAG00000046561	.,DCAF16,FAM184B,LAP3,LCORL,MED28,NCAPG	6	38575992	38576032	Reproduction_Association	Calving_ease	Abbrev=CALEASE	PUBMED_ID=23226511	breed=piedmontese	FlankMarkers=rs109315366	40
6	38537956	39458373	1129.45	0.00128989	.,ENSBTAG00000005932,ENSBTAG00000005989,ENSBTAG00000011973,ENSBTAG00000019441,ENSBTAG00000021582,ENSBTAG00000046561	.,DCAF16,FAM184B,LAP3,LCORL,MED28,NCAPG	6	38580474	38580514	Reproduction_Association	Calving_ease	Abbrev=CALEASE	PUBMED_ID=23226511	breed=piedmontese	FlankMarkers=rs41255598	40
6	38537956	39458373	1129.45	0.00128989	.,ENSBTAG00000005932,ENSBTAG00000005989,ENSBTAG00000011973,ENSBTAG00000019441,ENSBTAG00000021582,ENSBTAG00000046561	.,DCAF16,FAM184B,LAP3,LCORL,MED28,NCAPG	6	38599352	38599392	Milk_Association	Milk_fat_percentage	Abbrev=FP	PUBMED_ID=21110109	breed=holstein	FlankMarkers=rs43702364	40
6	38537956	39458373	1129.45	0.00128989	.,ENSBTAG00000005932,ENSBTAG00000005989,ENSBTAG00000011973,ENSBTAG00000019441,ENSBTAG00000021582,ENSBTAG00000046561	.,DCAF16,FAM184B,LAP3,LCORL,MED28,NCAPG	6	38599352	38599392	Milk_Association	Milk_protein_percentage	Abbrev=PP	PUBMED_ID=21110109	breed=holstein	FlankMarkers=rs43702364	40
6	38537956	39458373	1129.45	0.00128989	.,ENSBTAG00000005932,ENSBTAG00000005989,ENSBTAG00000011973,ENSBTAG00000019441,ENSBTAG00000021582,ENSBTAG00000046561	.,DCAF16,FAM184B,LAP3,LCORL,MED28,NCAPG	6	38599352	38599392	Reproduction_Association	Calving_ease	Abbrev=CALEASE	PUBMED_ID=23226511	breed=piedmontese	FlankMarkers=rs43702364	40
6	38537956	39458373	1129.45	0.00128989	.,ENSBTAG00000005932,ENSBTAG00000005989,ENSBTAG00000011973,ENSBTAG00000019441,ENSBTAG00000021582,ENSBTAG00000046561	.,DCAF16,FAM184B,LAP3,LCORL,MED28,NCAPG	6	38599361	38599401	Reproduction_Association	Calving_ease	Abbrev=CALEASE	PUBMED_ID=23226511	breed=piedmontese	FlankMarkers=rs43702363	40
6	38537956	39458373	1129.45	0.00128989	.,ENSBTAG00000005932,ENSBTAG00000005989,ENSBTAG00000011973,ENSBTAG00000019441,ENSBTAG00000021582,ENSBTAG00000046561	.,DCAF16,FAM184B,LAP3,LCORL,MED28,NCAPG	6	38599404	38599444	Reproduction_Association	Calving_ease	Abbrev=CALEASE	PUBMED_ID=23226511	breed=piedmontese	FlankMarkers=rs43702362	40
6	38537956	39458373	1129.45	0.00128989	.,ENSBTAG00000005932,ENSBTAG00000005989,ENSBTAG00000011973,ENSBTAG00000019441,ENSBTAG00000021582,ENSBTAG00000046561	.,DCAF16,FAM184B,LAP3,LCORL,MED28,NCAPG	6	38599647	38599687	Reproduction_Association	Calving_ease	Abbrev=CALEASE	PUBMED_ID=23226511	breed=piedmontese	FlankMarkers=rs110839532	40
6	38537956	39458373	1129.45	0.00128989	.,ENSBTAG00000005932,ENSBTAG00000005989,ENSBTAG00000011973,ENSBTAG00000019441,ENSBTAG00000021582,ENSBTAG00000046561	.,DCAF16,FAM184B,LAP3,LCORL,MED28,NCAPG	6	38599844	38599884	Reproduction_Association	Calving_ease	Abbrev=CALEASE	PUBMED_ID=23226511	breed=piedmontese	FlankMarkers=rs109241256	40
6	38537956	39458373	1129.45	0.00128989	.,ENSBTAG00000005932,ENSBTAG00000005989,ENSBTAG00000011973,ENSBTAG00000019441,ENSBTAG00000021582,ENSBTAG00000046561	.,DCAF16,FAM184B,LAP3,LCORL,MED28,NCAPG	6	38599973	38600013	Milk_Association	Milk_protein_percentage	Abbrev=PP	PUBMED_ID=21110109	breed=holstein	FlankMarkers=rs41255599	40
6	38537956	39458373	1129.45	0.00128989	.,ENSBTAG00000005932,ENSBTAG00000005989,ENSBTAG00000011973,ENSBTAG00000019441,ENSBTAG00000021582,ENSBTAG00000046561	.,DCAF16,FAM184B,LAP3,LCORL,MED28,NCAPG	6	38599973	38600013	Reproduction_Association	Calving_ease	Abbrev=CALEASE	PUBMED_ID=23226511	breed=piedmontese	FlankMarkers=rs41255599	40
6	38537956	39458373	1129.45	0.00128989	.,ENSBTAG00000005932,ENSBTAG00000005989,ENSBTAG00000011973,ENSBTAG00000019441,ENSBTAG00000021582,ENSBTAG00000046561	.,DCAF16,FAM184B,LAP3,LCORL,MED28,NCAPG	6	38619446	38619486	Milk_Association	Milk_protein_percentage	Abbrev=PP	PUBMED_ID=27287773	breed=holstein	FlankMarkers=rs133121072	40
6	38537956	39458373	1129.45	0.00128989	.,ENSBTAG00000005932,ENSBTAG00000005989,ENSBTAG00000011973,ENSBTAG00000019441,ENSBTAG00000021582,ENSBTAG00000046561	.,DCAF16,FAM184B,LAP3,LCORL,MED28,NCAPG	6	38622535	38622575	Milk_Association	Milk_protein_percentage	Abbrev=PP	PUBMED_ID=27287773	breed=holstein	FlankMarkers=rs137057255	40
6	38537956	39458373	1129.45	0.00128989	.,ENSBTAG00000005932,ENSBTAG00000005989,ENSBTAG00000011973,ENSBTAG00000019441,ENSBTAG00000021582,ENSBTAG00000046561	.,DCAF16,FAM184B,LAP3,LCORL,MED28,NCAPG	6	38627050	38627090	Milk_Association	Milk_protein_percentage	Abbrev=PP	PUBMED_ID=27287773	breed=holstein	FlankMarkers=rs109331996	40
6	38537956	39458373	1129.45	0.00128989	.,ENSBTAG00000005932,ENSBTAG00000005989,ENSBTAG00000011973,ENSBTAG00000019441,ENSBTAG00000021582,ENSBTAG00000046561	.,DCAF16,FAM184B,LAP3,LCORL,MED28,NCAPG	6	38627050	38627090	Production_Association	Body_weight_(birth)	Abbrev=BW	PUBMED_ID=23851991	FlankMarkers=rs109331996	VTO_name=body_mass	40
6	38537956	39458373	1129.45	0.00128989	.,ENSBTAG00000005932,ENSBTAG00000005989,ENSBTAG00000011973,ENSBTAG00000019441,ENSBTAG00000021582,ENSBTAG00000046561	.,DCAF16,FAM184B,LAP3,LCORL,MED28,NCAPG	6	38627050	38627090	Reproduction_Association	Calving_ease	Abbrev=CALEASE	PUBMED_ID=23226511	breed=piedmontese	FlankMarkers=rs109331996	40
6	38537956	39458373	1129.45	0.00128989	.,ENSBTAG00000005932,ENSBTAG00000005989,ENSBTAG00000011973,ENSBTAG00000019441,ENSBTAG00000021582,ENSBTAG00000046561	.,DCAF16,FAM184B,LAP3,LCORL,MED28,NCAPG	6	38627679	38627719	Milk_Association	Milk_protein_percentage	Abbrev=PP	PUBMED_ID=27287773	breed=holstein	FlankMarkers=rs136598935	40
6	38537956	39458373	1129.45	0.00128989	.,ENSBTAG00000005932,ENSBTAG00000005989,ENSBTAG00000011973,ENSBTAG00000019441,ENSBTAG00000021582,ENSBTAG00000046561	.,DCAF16,FAM184B,LAP3,LCORL,MED28,NCAPG	6	38628281	38628321	Milk_Association	Milk_protein_percentage	Abbrev=PP	PUBMED_ID=27287773	breed=holstein	FlankMarkers=rs134239391	40
6	38537956	39458373	1129.45	0.00128989	.,ENSBTAG00000005932,ENSBTAG00000005989,ENSBTAG00000011973,ENSBTAG00000019441,ENSBTAG00000021582,ENSBTAG00000046561	.,DCAF16,FAM184B,LAP3,LCORL,MED28,NCAPG	6	38677251	38677351	Exterior_Association	Hoof_and_leg_disorders	Abbrev=HLDIS	PUBMED_ID=27344389	breed=ayrshire,danish_red,Swedish_Red-and-White	FlankMarkers	100
6	38537956	39458373	1129.45	0.00128989	.,ENSBTAG00000005932,ENSBTAG00000005989,ENSBTAG00000011973,ENSBTAG00000019441,ENSBTAG00000021582,ENSBTAG00000046561	.,DCAF16,FAM184B,LAP3,LCORL,MED28,NCAPG	6	38686899	38686939	Meat_and_Carcass_Association	Bone_weight	Abbrev=BONEWT	PUBMED_ID=28169328	breed=simmental	FlankMarkers=rs133016139	40
6	38537956	39458373	1129.45	0.00128989	.,ENSBTAG00000005932,ENSBTAG00000005989,ENSBTAG00000011973,ENSBTAG00000019441,ENSBTAG00000021582,ENSBTAG00000046561	.,DCAF16,FAM184B,LAP3,LCORL,MED28,NCAPG	6	38704852	38704892	Meat_and_Carcass_Association	Bone_weight	Abbrev=BONEWT	PUBMED_ID=28169328	breed=simmental	FlankMarkers=rs110406669	40
6	38537956	39458373	1129.45	0.00128989	.,ENSBTAG00000005932,ENSBTAG00000005989,ENSBTAG00000011973,ENSBTAG00000019441,ENSBTAG00000021582,ENSBTAG00000046561	.,DCAF16,FAM184B,LAP3,LCORL,MED28,NCAPG	6	38704852	38704892	Production_Association	Average_daily_gain	Abbrev=ADG	PUBMED_ID=27892541	breed=simmental	FlankMarkers=rs110406669	40
6	38537956	39458373	1129.45	0.00128989	.,ENSBTAG00000005932,ENSBTAG00000005989,ENSBTAG00000011973,ENSBTAG00000019441,ENSBTAG00000021582,ENSBTAG00000046561	.,DCAF16,FAM184B,LAP3,LCORL,MED28,NCAPG	6	38704872	38707716	Production_QTL	Average_daily_gain	Abbrev=ADG	PUBMED_ID=27892541	breed=simmental	FlankMarkers=rs110406669,rs134225464	2844
6	38537956	39458373	1129.45	0.00128989	.,ENSBTAG00000005932,ENSBTAG00000005989,ENSBTAG00000011973,ENSBTAG00000019441,ENSBTAG00000021582,ENSBTAG00000046561	.,DCAF16,FAM184B,LAP3,LCORL,MED28,NCAPG	6	38707696	38707736	Milk_Association	Milk_protein_percentage	Abbrev=PP	PUBMED_ID=27760518	breed=norwegian_red	FlankMarkers=rs134225464	40
6	38537956	39458373	1129.45	0.00128989	.,ENSBTAG00000005932,ENSBTAG00000005989,ENSBTAG00000011973,ENSBTAG00000019441,ENSBTAG00000021582,ENSBTAG00000046561	.,DCAF16,FAM184B,LAP3,LCORL,MED28,NCAPG	6	38707696	38707736	Milk_Association	Milk_fat_percentage	Abbrev=FP	PUBMED_ID=27760518	breed=norwegian_red	FlankMarkers=rs134225464	40
6	38537956	39458373	1129.45	0.00128989	.,ENSBTAG00000005932,ENSBTAG00000005989,ENSBTAG00000011973,ENSBTAG00000019441,ENSBTAG00000021582,ENSBTAG00000046561	.,DCAF16,FAM184B,LAP3,LCORL,MED28,NCAPG	6	38711853	38711893	Milk_Association	Milk_protein_percentage	Abbrev=PP	PUBMED_ID=27760518	breed=norwegian_red	FlankMarkers=rs137684828	40
6	38537956	39458373	1129.45	0.00128989	.,ENSBTAG00000005932,ENSBTAG00000005989,ENSBTAG00000011973,ENSBTAG00000019441,ENSBTAG00000021582,ENSBTAG00000046561	.,DCAF16,FAM184B,LAP3,LCORL,MED28,NCAPG	6	38711853	38711893	Milk_Association	Milk_fat_percentage	Abbrev=FP	PUBMED_ID=27760518	breed=norwegian_red	FlankMarkers=rs137684828	40
6	38537956	39458373	1129.45	0.00128989	.,ENSBTAG00000005932,ENSBTAG00000005989,ENSBTAG00000011973,ENSBTAG00000019441,ENSBTAG00000021582,ENSBTAG00000046561	.,DCAF16,FAM184B,LAP3,LCORL,MED28,NCAPG	6	38715230	38715270	Meat_and_Carcass_Association	Carcass_weight	Abbrev=CWT	PUBMED_ID=22607022	breed=Wagyu	FlankMarkers=rs109447543	40
6	38537956	39458373	1129.45	0.00128989	.,ENSBTAG00000005932,ENSBTAG00000005989,ENSBTAG00000011973,ENSBTAG00000019441,ENSBTAG00000021582,ENSBTAG00000046561	.,DCAF16,FAM184B,LAP3,LCORL,MED28,NCAPG	6	38715230	38715270	Meat_and_Carcass_Association	Carcass_weight	Abbrev=CWT	PUBMED_ID=24024930	FlankMarkers=rs109447543	PTO_name=dressed_carcass_weight	40
6	38537956	39458373	1129.45	0.00128989	.,ENSBTAG00000005932,ENSBTAG00000005989,ENSBTAG00000011973,ENSBTAG00000019441,ENSBTAG00000021582,ENSBTAG00000046561	.,DCAF16,FAM184B,LAP3,LCORL,MED28,NCAPG	6	38715230	38715270	Production_Association	Body_weight_(birth)	Abbrev=BW	PUBMED_ID=23851991	FlankMarkers=rs109447543	VTO_name=body_mass	40
6	38537956	39458373	1129.45	0.00128989	.,ENSBTAG00000005932,ENSBTAG00000005989,ENSBTAG00000011973,ENSBTAG00000019441,ENSBTAG00000021582,ENSBTAG00000046561	.,DCAF16,FAM184B,LAP3,LCORL,MED28,NCAPG	6	38715230	38715270	Production_Association	Body_weight_(weaning)	Abbrev=WWT	PUBMED_ID=23851991	FlankMarkers=rs109447543	VTO_name=body_mass	40
6	38537956	39458373	1129.45	0.00128989	.,ENSBTAG00000005932,ENSBTAG00000005989,ENSBTAG00000011973,ENSBTAG00000019441,ENSBTAG00000021582,ENSBTAG00000046561	.,DCAF16,FAM184B,LAP3,LCORL,MED28,NCAPG	6	38715230	38715270	Production_Association	Metabolic_body_weight	Abbrev=MBW	PUBMED_ID=23851991	FlankMarkers=rs109447543	VTO_name=body_mass	40
6	38537956	39458373	1129.45	0.00128989	.,ENSBTAG00000005932,ENSBTAG00000005989,ENSBTAG00000011973,ENSBTAG00000019441,ENSBTAG00000021582,ENSBTAG00000046561	.,DCAF16,FAM184B,LAP3,LCORL,MED28,NCAPG	6	38715230	38715270	Production_Association	Body_weight_(birth)	Abbrev=BW	PUBMED_ID=19966163	breed=charolais,gelbvieh,hereford,limousin,pinzgauer,red_angus,red_poll,simmental,Angus	FlankMarkers=rs109447543	40
6	38537956	39458373	1129.45	0.00128989	.,ENSBTAG00000005932,ENSBTAG00000005989,ENSBTAG00000011973,ENSBTAG00000019441,ENSBTAG00000021582,ENSBTAG00000046561	.,DCAF16,FAM184B,LAP3,LCORL,MED28,NCAPG	6	38715230	38715270	Production_Association	Body_weight_(weaning)	Abbrev=WWT	PUBMED_ID=19966163	breed=charolais,gelbvieh,hereford,limousin,pinzgauer,red_angus,red_poll,simmental,Angus	FlankMarkers=rs109447543	40
6	38537956	39458373	1129.45	0.00128989	.,ENSBTAG00000005932,ENSBTAG00000005989,ENSBTAG00000011973,ENSBTAG00000019441,ENSBTAG00000021582,ENSBTAG00000046561	.,DCAF16,FAM184B,LAP3,LCORL,MED28,NCAPG	6	38715230	38715270	Production_Association	Body_weight_(yearling)	Abbrev=W365	PUBMED_ID=19966163	breed=charolais,gelbvieh,hereford,limousin,pinzgauer,red_angus,red_poll,simmental,Angus	FlankMarkers=rs109447543	40
6	38537956	39458373	1129.45	0.00128989	.,ENSBTAG00000005932,ENSBTAG00000005989,ENSBTAG00000011973,ENSBTAG00000019441,ENSBTAG00000021582,ENSBTAG00000046561	.,DCAF16,FAM184B,LAP3,LCORL,MED28,NCAPG	6	38715230	38715270	Production_Association	Body_weight_gain	Abbrev=BWG	PUBMED_ID=19966163	breed=charolais,gelbvieh,hereford,limousin,pinzgauer,red_angus,red_poll,simmental,Angus	FlankMarkers=rs109447543	40
6	38537956	39458373	1129.45	0.00128989	.,ENSBTAG00000005932,ENSBTAG00000005989,ENSBTAG00000011973,ENSBTAG00000019441,ENSBTAG00000021582,ENSBTAG00000046561	.,DCAF16,FAM184B,LAP3,LCORL,MED28,NCAPG	6	38715230	38715270	Production_Association	Body_weight_gain	Abbrev=BWG	PUBMED_ID=19966163	breed=charolais,gelbvieh,hereford,limousin,pinzgauer,red_angus,red_poll,simmental,Angus	FlankMarkers=rs109447543	40
6	38537956	39458373	1129.45	0.00128989	.,ENSBTAG00000005932,ENSBTAG00000005989,ENSBTAG00000011973,ENSBTAG00000019441,ENSBTAG00000021582,ENSBTAG00000046561	.,DCAF16,FAM184B,LAP3,LCORL,MED28,NCAPG	6	38715230	38715270	Production_Association	Body_weight_gain	Abbrev=BWG	PUBMED_ID=19966163	breed=charolais,gelbvieh,hereford,limousin,pinzgauer,red_angus,red_poll,simmental,Angus	FlankMarkers=rs109447543	40
6	38537956	39458373	1129.45	0.00128989	.,ENSBTAG00000005932,ENSBTAG00000005989,ENSBTAG00000011973,ENSBTAG00000019441,ENSBTAG00000021582,ENSBTAG00000046561	.,DCAF16,FAM184B,LAP3,LCORL,MED28,NCAPG	6	38715230	38715270	Production_Association	Body_weight_gain	Abbrev=BWG	PUBMED_ID=19966163	breed=charolais,gelbvieh,hereford,limousin,pinzgauer,red_angus,red_poll,simmental,Angus	FlankMarkers=rs109447543	40
6	38537956	39458373	1129.45	0.00128989	.,ENSBTAG00000005932,ENSBTAG00000005989,ENSBTAG00000011973,ENSBTAG00000019441,ENSBTAG00000021582,ENSBTAG00000046561	.,DCAF16,FAM184B,LAP3,LCORL,MED28,NCAPG	6	38715230	38715270	Production_Association	Body_weight_gain	Abbrev=BWG	PUBMED_ID=19966163	breed=charolais,gelbvieh,hereford,limousin,pinzgauer,red_angus,red_poll,simmental,Angus	FlankMarkers=rs109447543	40
6	38537956	39458373	1129.45	0.00128989	.,ENSBTAG00000005932,ENSBTAG00000005989,ENSBTAG00000011973,ENSBTAG00000019441,ENSBTAG00000021582,ENSBTAG00000046561	.,DCAF16,FAM184B,LAP3,LCORL,MED28,NCAPG	6	38715230	38715270	Reproduction_Association	Calving_ease	Abbrev=CALEASE	PUBMED_ID=23226511	breed=piedmontese	FlankMarkers=rs109447543	40
6	38537956	39458373	1129.45	0.00128989	.,ENSBTAG00000005932,ENSBTAG00000005989,ENSBTAG00000011973,ENSBTAG00000019441,ENSBTAG00000021582,ENSBTAG00000046561	.,DCAF16,FAM184B,LAP3,LCORL,MED28,NCAPG	6	38716278	38716318	Milk_Association	Milk_protein_percentage	Abbrev=PP	PUBMED_ID=27760518	breed=norwegian_red	FlankMarkers=rs133288426	40
6	38537956	39458373	1129.45	0.00128989	.,ENSBTAG00000005932,ENSBTAG00000005989,ENSBTAG00000011973,ENSBTAG00000019441,ENSBTAG00000021582,ENSBTAG00000046561	.,DCAF16,FAM184B,LAP3,LCORL,MED28,NCAPG	6	38716278	38716318	Milk_Association	Milk_fat_percentage	Abbrev=FP	PUBMED_ID=27760518	breed=norwegian_red	FlankMarkers=rs133288426	40
6	38537956	39458373	1129.45	0.00128989	.,ENSBTAG00000005932,ENSBTAG00000005989,ENSBTAG00000011973,ENSBTAG00000019441,ENSBTAG00000021582,ENSBTAG00000046561	.,DCAF16,FAM184B,LAP3,LCORL,MED28,NCAPG	6	38716278	38716318	Production_Association	Average_daily_gain	Abbrev=ADG	PUBMED_ID=27892541	breed=simmental	FlankMarkers=rs133288426	40
6	38537956	39458373	1129.45	0.00128989	.,ENSBTAG00000005932,ENSBTAG00000005989,ENSBTAG00000011973,ENSBTAG00000019441,ENSBTAG00000021582,ENSBTAG00000046561	.,DCAF16,FAM184B,LAP3,LCORL,MED28,NCAPG	6	38727621	38727661	Milk_Association	Milk_protein_percentage	Abbrev=PP	PUBMED_ID=27760518	breed=norwegian_red	FlankMarkers=rs136487046	40
6	38537956	39458373	1129.45	0.00128989	.,ENSBTAG00000005932,ENSBTAG00000005989,ENSBTAG00000011973,ENSBTAG00000019441,ENSBTAG00000021582,ENSBTAG00000046561	.,DCAF16,FAM184B,LAP3,LCORL,MED28,NCAPG	6	38727621	38727661	Milk_Association	Milk_fat_percentage	Abbrev=FP	PUBMED_ID=27760518	breed=norwegian_red	FlankMarkers=rs136487046	40
6	38537956	39458373	1129.45	0.00128989	.,ENSBTAG00000005932,ENSBTAG00000005989,ENSBTAG00000011973,ENSBTAG00000019441,ENSBTAG00000021582,ENSBTAG00000046561	.,DCAF16,FAM184B,LAP3,LCORL,MED28,NCAPG	6	38731348	38731388	Production_Association	Average_daily_gain	Abbrev=ADG	PUBMED_ID=27892541	breed=simmental	FlankMarkers=rs110302064	40
6	38537956	39458373	1129.45	0.00128989	.,ENSBTAG00000005932,ENSBTAG00000005989,ENSBTAG00000011973,ENSBTAG00000019441,ENSBTAG00000021582,ENSBTAG00000046561	.,DCAF16,FAM184B,LAP3,LCORL,MED28,NCAPG	6	38732647	38732687	Milk_Association	Milk_protein_percentage	Abbrev=PP	PUBMED_ID=27760518	breed=norwegian_red	FlankMarkers=rs109776587	40
6	38537956	39458373	1129.45	0.00128989	.,ENSBTAG00000005932,ENSBTAG00000005989,ENSBTAG00000011973,ENSBTAG00000019441,ENSBTAG00000021582,ENSBTAG00000046561	.,DCAF16,FAM184B,LAP3,LCORL,MED28,NCAPG	6	38732647	38732687	Milk_Association	Milk_fat_percentage	Abbrev=FP	PUBMED_ID=27760518	breed=norwegian_red	FlankMarkers=rs109776587	40
6	38537956	39458373	1129.45	0.00128989	.,ENSBTAG00000005932,ENSBTAG00000005989,ENSBTAG00000011973,ENSBTAG00000019441,ENSBTAG00000021582,ENSBTAG00000046561	.,DCAF16,FAM184B,LAP3,LCORL,MED28,NCAPG	6	38732647	38732687	Production_Association	Average_daily_gain	Abbrev=ADG	PUBMED_ID=27892541	breed=simmental	FlankMarkers=rs109776587	40
6	38537956	39458373	1129.45	0.00128989	.,ENSBTAG00000005932,ENSBTAG00000005989,ENSBTAG00000011973,ENSBTAG00000019441,ENSBTAG00000021582,ENSBTAG00000046561	.,DCAF16,FAM184B,LAP3,LCORL,MED28,NCAPG	6	38734732	38734772	Milk_Association	Milk_protein_percentage	Abbrev=PP	PUBMED_ID=27760518	breed=norwegian_red	FlankMarkers=rs110281825	40
6	38537956	39458373	1129.45	0.00128989	.,ENSBTAG00000005932,ENSBTAG00000005989,ENSBTAG00000011973,ENSBTAG00000019441,ENSBTAG00000021582,ENSBTAG00000046561	.,DCAF16,FAM184B,LAP3,LCORL,MED28,NCAPG	6	38734732	38734772	Milk_Association	Milk_fat_percentage	Abbrev=FP	PUBMED_ID=27760518	breed=norwegian_red	FlankMarkers=rs110281825	40
6	38537956	39458373	1129.45	0.00128989	.,ENSBTAG00000005932,ENSBTAG00000005989,ENSBTAG00000011973,ENSBTAG00000019441,ENSBTAG00000021582,ENSBTAG00000046561	.,DCAF16,FAM184B,LAP3,LCORL,MED28,NCAPG	6	38734732	38734772	Production_Association	Average_daily_gain	Abbrev=ADG	PUBMED_ID=27892541	breed=simmental	FlankMarkers=rs110281825	40
6	38537956	39458373	1129.45	0.00128989	.,ENSBTAG00000005932,ENSBTAG00000005989,ENSBTAG00000011973,ENSBTAG00000019441,ENSBTAG00000021582,ENSBTAG00000046561	.,DCAF16,FAM184B,LAP3,LCORL,MED28,NCAPG	6	38735881	38735921	Production_Association	Average_daily_gain	Abbrev=ADG	PUBMED_ID=27892541	breed=simmental	FlankMarkers=rs109448564	40
6	38537956	39458373	1129.45	0.00128989	.,ENSBTAG00000005932,ENSBTAG00000005989,ENSBTAG00000011973,ENSBTAG00000019441,ENSBTAG00000021582,ENSBTAG00000046561	.,DCAF16,FAM184B,LAP3,LCORL,MED28,NCAPG	6	38735901	38736441	Production_QTL	Average_daily_gain	Abbrev=ADG	PUBMED_ID=27892541	breed=simmental	FlankMarkers=rs109448564,rs109436638	540
6	38537956	39458373	1129.45	0.00128989	.,ENSBTAG00000005932,ENSBTAG00000005989,ENSBTAG00000011973,ENSBTAG00000019441,ENSBTAG00000021582,ENSBTAG00000046561	.,DCAF16,FAM184B,LAP3,LCORL,MED28,NCAPG	6	38736421	38736461	Production_Association	Average_daily_gain	Abbrev=ADG	PUBMED_ID=27892541	breed=simmental	FlankMarkers=rs109436638	40
6	38537956	39458373	1129.45	0.00128989	.,ENSBTAG00000005932,ENSBTAG00000005989,ENSBTAG00000011973,ENSBTAG00000019441,ENSBTAG00000021582,ENSBTAG00000046561	.,DCAF16,FAM184B,LAP3,LCORL,MED28,NCAPG	6	38737186	38737226	Milk_Association	Milk_protein_percentage	Abbrev=PP	PUBMED_ID=27760518	breed=norwegian_red	FlankMarkers=rs135282158	40
6	38537956	39458373	1129.45	0.00128989	.,ENSBTAG00000005932,ENSBTAG00000005989,ENSBTAG00000011973,ENSBTAG00000019441,ENSBTAG00000021582,ENSBTAG00000046561	.,DCAF16,FAM184B,LAP3,LCORL,MED28,NCAPG	6	38737186	38737226	Milk_Association	Milk_fat_percentage	Abbrev=FP	PUBMED_ID=27760518	breed=norwegian_red	FlankMarkers=rs135282158	40
6	38537956	39458373	1129.45	0.00128989	.,ENSBTAG00000005932,ENSBTAG00000005989,ENSBTAG00000011973,ENSBTAG00000019441,ENSBTAG00000021582,ENSBTAG00000046561	.,DCAF16,FAM184B,LAP3,LCORL,MED28,NCAPG	6	38739388	38739428	Production_Association	Average_daily_gain	Abbrev=ADG	PUBMED_ID=27892541	breed=simmental	FlankMarkers=rs137844992	40
6	38537956	39458373	1129.45	0.00128989	.,ENSBTAG00000005932,ENSBTAG00000005989,ENSBTAG00000011973,ENSBTAG00000019441,ENSBTAG00000021582,ENSBTAG00000046561	.,DCAF16,FAM184B,LAP3,LCORL,MED28,NCAPG	6	38746192	38746232	Production_Association	Body_weight_(birth)	Abbrev=BW	PUBMED_ID=19966163	breed=charolais,gelbvieh,hereford,limousin,pinzgauer,red_angus,red_poll,simmental,Angus	FlankMarkers=rs41616921	40
6	38537956	39458373	1129.45	0.00128989	.,ENSBTAG00000005932,ENSBTAG00000005989,ENSBTAG00000011973,ENSBTAG00000019441,ENSBTAG00000021582,ENSBTAG00000046561	.,DCAF16,FAM184B,LAP3,LCORL,MED28,NCAPG	6	38746192	38746232	Production_Association	Body_weight_(yearling)	Abbrev=W365	PUBMED_ID=19966163	breed=charolais,gelbvieh,hereford,limousin,pinzgauer,red_angus,red_poll,simmental,Angus	FlankMarkers=rs41616921	40
6	38537956	39458373	1129.45	0.00128989	.,ENSBTAG00000005932,ENSBTAG00000005989,ENSBTAG00000011973,ENSBTAG00000019441,ENSBTAG00000021582,ENSBTAG00000046561	.,DCAF16,FAM184B,LAP3,LCORL,MED28,NCAPG	6	38746192	38746232	Production_Association	Body_weight_(weaning)	Abbrev=WWT	PUBMED_ID=19966163	breed=charolais,gelbvieh,hereford,limousin,pinzgauer,red_angus,red_poll,simmental,Angus	FlankMarkers=rs41616921	40
6	38537956	39458373	1129.45	0.00128989	.,ENSBTAG00000005932,ENSBTAG00000005989,ENSBTAG00000011973,ENSBTAG00000019441,ENSBTAG00000021582,ENSBTAG00000046561	.,DCAF16,FAM184B,LAP3,LCORL,MED28,NCAPG	6	38746192	38746232	Production_Association	Body_weight_gain	Abbrev=BWG	PUBMED_ID=19966163	breed=charolais,gelbvieh,hereford,limousin,pinzgauer,red_angus,red_poll,simmental,Angus	FlankMarkers=rs41616921	40
6	38537956	39458373	1129.45	0.00128989	.,ENSBTAG00000005932,ENSBTAG00000005989,ENSBTAG00000011973,ENSBTAG00000019441,ENSBTAG00000021582,ENSBTAG00000046561	.,DCAF16,FAM184B,LAP3,LCORL,MED28,NCAPG	6	38746192	38746232	Production_Association	Body_weight_gain	Abbrev=BWG	PUBMED_ID=19966163	breed=charolais,gelbvieh,hereford,limousin,pinzgauer,red_angus,red_poll,simmental,Angus	FlankMarkers=rs41616921	40
6	38537956	39458373	1129.45	0.00128989	.,ENSBTAG00000005932,ENSBTAG00000005989,ENSBTAG00000011973,ENSBTAG00000019441,ENSBTAG00000021582,ENSBTAG00000046561	.,DCAF16,FAM184B,LAP3,LCORL,MED28,NCAPG	6	38746192	38746232	Production_Association	Body_weight_gain	Abbrev=BWG	PUBMED_ID=19966163	breed=charolais,gelbvieh,hereford,limousin,pinzgauer,red_angus,red_poll,simmental,Angus	FlankMarkers=rs41616921	40
6	38537956	39458373	1129.45	0.00128989	.,ENSBTAG00000005932,ENSBTAG00000005989,ENSBTAG00000011973,ENSBTAG00000019441,ENSBTAG00000021582,ENSBTAG00000046561	.,DCAF16,FAM184B,LAP3,LCORL,MED28,NCAPG	6	38747425	38747465	Milk_Association	Milk_protein_percentage	Abbrev=PP	PUBMED_ID=27760518	breed=norwegian_red	FlankMarkers=rs109303784	40
6	38537956	39458373	1129.45	0.00128989	.,ENSBTAG00000005932,ENSBTAG00000005989,ENSBTAG00000011973,ENSBTAG00000019441,ENSBTAG00000021582,ENSBTAG00000046561	.,DCAF16,FAM184B,LAP3,LCORL,MED28,NCAPG	6	38747425	38747465	Milk_Association	Milk_fat_percentage	Abbrev=FP	PUBMED_ID=27760518	breed=norwegian_red	FlankMarkers=rs109303784	40
6	38537956	39458373	1129.45	0.00128989	.,ENSBTAG00000005932,ENSBTAG00000005989,ENSBTAG00000011973,ENSBTAG00000019441,ENSBTAG00000021582,ENSBTAG00000046561	.,DCAF16,FAM184B,LAP3,LCORL,MED28,NCAPG	6	38747425	38747465	Production_Association	Average_daily_gain	Abbrev=ADG	PUBMED_ID=27892541	breed=simmental	FlankMarkers=rs109303784	40
6	38537956	39458373	1129.45	0.00128989	.,ENSBTAG00000005932,ENSBTAG00000005989,ENSBTAG00000011973,ENSBTAG00000019441,ENSBTAG00000021582,ENSBTAG00000046561	.,DCAF16,FAM184B,LAP3,LCORL,MED28,NCAPG	6	38748105	38748145	Milk_Association	Milk_protein_percentage	Abbrev=PP	PUBMED_ID=27760518	breed=norwegian_red	FlankMarkers=rs110058857	40
6	38537956	39458373	1129.45	0.00128989	.,ENSBTAG00000005932,ENSBTAG00000005989,ENSBTAG00000011973,ENSBTAG00000019441,ENSBTAG00000021582,ENSBTAG00000046561	.,DCAF16,FAM184B,LAP3,LCORL,MED28,NCAPG	6	38748105	38748145	Milk_Association	Milk_fat_percentage	Abbrev=FP	PUBMED_ID=27760518	breed=norwegian_red	FlankMarkers=rs110058857	40
6	38537956	39458373	1129.45	0.00128989	.,ENSBTAG00000005932,ENSBTAG00000005989,ENSBTAG00000011973,ENSBTAG00000019441,ENSBTAG00000021582,ENSBTAG00000046561	.,DCAF16,FAM184B,LAP3,LCORL,MED28,NCAPG	6	38748105	38748145	Production_Association	Average_daily_gain	Abbrev=ADG	PUBMED_ID=27892541	breed=simmental	FlankMarkers=rs110058857	40
6	38537956	39458373	1129.45	0.00128989	.,ENSBTAG00000005932,ENSBTAG00000005989,ENSBTAG00000011973,ENSBTAG00000019441,ENSBTAG00000021582,ENSBTAG00000046561	.,DCAF16,FAM184B,LAP3,LCORL,MED28,NCAPG	6	38751617	38751657	Milk_Association	Milk_protein_percentage	Abbrev=PP	PUBMED_ID=27760518	breed=norwegian_red	FlankMarkers=rs110412527	40
6	38537956	39458373	1129.45	0.00128989	.,ENSBTAG00000005932,ENSBTAG00000005989,ENSBTAG00000011973,ENSBTAG00000019441,ENSBTAG00000021582,ENSBTAG00000046561	.,DCAF16,FAM184B,LAP3,LCORL,MED28,NCAPG	6	38751617	38751657	Milk_Association	Milk_fat_percentage	Abbrev=FP	PUBMED_ID=27760518	breed=norwegian_red	FlankMarkers=rs110412527	40
6	38537956	39458373	1129.45	0.00128989	.,ENSBTAG00000005932,ENSBTAG00000005989,ENSBTAG00000011973,ENSBTAG00000019441,ENSBTAG00000021582,ENSBTAG00000046561	.,DCAF16,FAM184B,LAP3,LCORL,MED28,NCAPG	6	38751617	38751657	Production_Association	Average_daily_gain	Abbrev=ADG	PUBMED_ID=27892541	breed=simmental	FlankMarkers=rs110412527	40
6	38537956	39458373	1129.45	0.00128989	.,ENSBTAG00000005932,ENSBTAG00000005989,ENSBTAG00000011973,ENSBTAG00000019441,ENSBTAG00000021582,ENSBTAG00000046561	.,DCAF16,FAM184B,LAP3,LCORL,MED28,NCAPG	6	38754971	38755011	Milk_Association	Milk_protein_percentage	Abbrev=PP	PUBMED_ID=27760518	breed=norwegian_red	FlankMarkers=rs109414269	40
6	38537956	39458373	1129.45	0.00128989	.,ENSBTAG00000005932,ENSBTAG00000005989,ENSBTAG00000011973,ENSBTAG00000019441,ENSBTAG00000021582,ENSBTAG00000046561	.,DCAF16,FAM184B,LAP3,LCORL,MED28,NCAPG	6	38754971	38755011	Milk_Association	Milk_fat_percentage	Abbrev=FP	PUBMED_ID=27760518	breed=norwegian_red	FlankMarkers=rs109414269	40
6	38537956	39458373	1129.45	0.00128989	.,ENSBTAG00000005932,ENSBTAG00000005989,ENSBTAG00000011973,ENSBTAG00000019441,ENSBTAG00000021582,ENSBTAG00000046561	.,DCAF16,FAM184B,LAP3,LCORL,MED28,NCAPG	6	38754971	38755011	Production_Association	Average_daily_gain	Abbrev=ADG	PUBMED_ID=27892541	breed=simmental	FlankMarkers=rs109414269	40
6	38537956	39458373	1129.45	0.00128989	.,ENSBTAG00000005932,ENSBTAG00000005989,ENSBTAG00000011973,ENSBTAG00000019441,ENSBTAG00000021582,ENSBTAG00000046561	.,DCAF16,FAM184B,LAP3,LCORL,MED28,NCAPG	6	38758640	38758680	Milk_Association	Milk_protein_percentage	Abbrev=PP	PUBMED_ID=27760518	breed=norwegian_red	FlankMarkers=rs110841247	40
6	38537956	39458373	1129.45	0.00128989	.,ENSBTAG00000005932,ENSBTAG00000005989,ENSBTAG00000011973,ENSBTAG00000019441,ENSBTAG00000021582,ENSBTAG00000046561	.,DCAF16,FAM184B,LAP3,LCORL,MED28,NCAPG	6	38758640	38758680	Milk_Association	Milk_fat_percentage	Abbrev=FP	PUBMED_ID=27760518	breed=norwegian_red	FlankMarkers=rs110841247	40
6	38537956	39458373	1129.45	0.00128989	.,ENSBTAG00000005932,ENSBTAG00000005989,ENSBTAG00000011973,ENSBTAG00000019441,ENSBTAG00000021582,ENSBTAG00000046561	.,DCAF16,FAM184B,LAP3,LCORL,MED28,NCAPG	6	38758640	38758680	Production_Association	Average_daily_gain	Abbrev=ADG	PUBMED_ID=27892541	breed=simmental	FlankMarkers=rs110841247	40
6	38537956	39458373	1129.45	0.00128989	.,ENSBTAG00000005932,ENSBTAG00000005989,ENSBTAG00000011973,ENSBTAG00000019441,ENSBTAG00000021582,ENSBTAG00000046561	.,DCAF16,FAM184B,LAP3,LCORL,MED28,NCAPG	6	38762450	38762490	Meat_and_Carcass_Association	Bone_weight	Abbrev=BONEWT	PUBMED_ID=28169328	breed=simmental	FlankMarkers=rs109885206	40
6	38537956	39458373	1129.45	0.00128989	.,ENSBTAG00000005932,ENSBTAG00000005989,ENSBTAG00000011973,ENSBTAG00000019441,ENSBTAG00000021582,ENSBTAG00000046561	.,DCAF16,FAM184B,LAP3,LCORL,MED28,NCAPG	6	38762450	38762490	Milk_Association	Milk_protein_percentage	Abbrev=PP	PUBMED_ID=27760518	breed=norwegian_red	FlankMarkers=rs109885206	40
6	38537956	39458373	1129.45	0.00128989	.,ENSBTAG00000005932,ENSBTAG00000005989,ENSBTAG00000011973,ENSBTAG00000019441,ENSBTAG00000021582,ENSBTAG00000046561	.,DCAF16,FAM184B,LAP3,LCORL,MED28,NCAPG	6	38762450	38762490	Milk_Association	Milk_fat_percentage	Abbrev=FP	PUBMED_ID=27760518	breed=norwegian_red	FlankMarkers=rs109885206	40
6	38537956	39458373	1129.45	0.00128989	.,ENSBTAG00000005932,ENSBTAG00000005989,ENSBTAG00000011973,ENSBTAG00000019441,ENSBTAG00000021582,ENSBTAG00000046561	.,DCAF16,FAM184B,LAP3,LCORL,MED28,NCAPG	6	38762450	38762490	Production_Association	Average_daily_gain	Abbrev=ADG	PUBMED_ID=27892541	breed=simmental	FlankMarkers=rs109885206	40
6	38537956	39458373	1129.45	0.00128989	.,ENSBTAG00000005932,ENSBTAG00000005989,ENSBTAG00000011973,ENSBTAG00000019441,ENSBTAG00000021582,ENSBTAG00000046561	.,DCAF16,FAM184B,LAP3,LCORL,MED28,NCAPG	6	38765636	38765676	Milk_Association	Milk_protein_percentage	Abbrev=PP	PUBMED_ID=27760518	breed=norwegian_red	FlankMarkers=rs109554838	40
6	38537956	39458373	1129.45	0.00128989	.,ENSBTAG00000005932,ENSBTAG00000005989,ENSBTAG00000011973,ENSBTAG00000019441,ENSBTAG00000021582,ENSBTAG00000046561	.,DCAF16,FAM184B,LAP3,LCORL,MED28,NCAPG	6	38765636	38765676	Milk_Association	Milk_fat_percentage	Abbrev=FP	PUBMED_ID=27760518	breed=norwegian_red	FlankMarkers=rs109554838	40
6	38537956	39458373	1129.45	0.00128989	.,ENSBTAG00000005932,ENSBTAG00000005989,ENSBTAG00000011973,ENSBTAG00000019441,ENSBTAG00000021582,ENSBTAG00000046561	.,DCAF16,FAM184B,LAP3,LCORL,MED28,NCAPG	6	38765636	38765676	Production_Association	Average_daily_gain	Abbrev=ADG	PUBMED_ID=27892541	breed=simmental	FlankMarkers=rs109554838	40
6	38537956	39458373	1129.45	0.00128989	.,ENSBTAG00000005932,ENSBTAG00000005989,ENSBTAG00000011973,ENSBTAG00000019441,ENSBTAG00000021582,ENSBTAG00000046561	.,DCAF16,FAM184B,LAP3,LCORL,MED28,NCAPG	6	38770096	38770136	Meat_and_Carcass_Association	Fat_thickness_at_the_12th_rib	Abbrev=FATTH	PUBMED_ID=22168586	FlankMarkers=rs109238672	VTO_name=subcutaneous_adipose_thickness	40
6	38537956	39458373	1129.45	0.00128989	.,ENSBTAG00000005932,ENSBTAG00000005989,ENSBTAG00000011973,ENSBTAG00000019441,ENSBTAG00000021582,ENSBTAG00000046561	.,DCAF16,FAM184B,LAP3,LCORL,MED28,NCAPG	6	38770096	38770136	Meat_and_Carcass_Association	Carcass_weight	Abbrev=CWT	PUBMED_ID=22168586	FlankMarkers=rs109238672	PTO_name=dressed_carcass_weight	40
6	38537956	39458373	1129.45	0.00128989	.,ENSBTAG00000005932,ENSBTAG00000005989,ENSBTAG00000011973,ENSBTAG00000019441,ENSBTAG00000021582,ENSBTAG00000046561	.,DCAF16,FAM184B,LAP3,LCORL,MED28,NCAPG	6	38770096	38770136	Meat_and_Carcass_Association	Longissimus_muscle_area	Abbrev=LMA	PUBMED_ID=22168586	FlankMarkers=rs109238672	VTO_name=longissimus_thoracis_muscle_area	40
6	38537956	39458373	1129.45	0.00128989	.,ENSBTAG00000005932,ENSBTAG00000005989,ENSBTAG00000011973,ENSBTAG00000019441,ENSBTAG00000021582,ENSBTAG00000046561	.,DCAF16,FAM184B,LAP3,LCORL,MED28,NCAPG	6	38770096	38770136	Production_Association	Average_daily_feed_intake	Abbrev=ADFI	PUBMED_ID=22168586	FlankMarkers=rs109238672	CMO_name=average_daily_food_intake_weight	40
6	38537956	39458373	1129.45	0.00128989	.,ENSBTAG00000005932,ENSBTAG00000005989,ENSBTAG00000011973,ENSBTAG00000019441,ENSBTAG00000021582,ENSBTAG00000046561	.,DCAF16,FAM184B,LAP3,LCORL,MED28,NCAPG	6	38770096	38770136	Production_Association	Average_daily_gain	Abbrev=ADG	PUBMED_ID=22168586	FlankMarkers=rs109238672	VTO_name=postnatal_growth_trait	40
6	38537956	39458373	1129.45	0.00128989	.,ENSBTAG00000005932,ENSBTAG00000005989,ENSBTAG00000011973,ENSBTAG00000019441,ENSBTAG00000021582,ENSBTAG00000046561	.,DCAF16,FAM184B,LAP3,LCORL,MED28,NCAPG	6	38771830	38771870	Meat_and_Carcass_Association	Fat_thickness_at_the_12th_rib	Abbrev=FATTH	PUBMED_ID=22168586	FlankMarkers=rs110570199	VTO_name=subcutaneous_adipose_thickness	40
6	38537956	39458373	1129.45	0.00128989	.,ENSBTAG00000005932,ENSBTAG00000005989,ENSBTAG00000011973,ENSBTAG00000019441,ENSBTAG00000021582,ENSBTAG00000046561	.,DCAF16,FAM184B,LAP3,LCORL,MED28,NCAPG	6	38771830	38771870	Meat_and_Carcass_Association	Carcass_weight	Abbrev=CWT	PUBMED_ID=22168586	FlankMarkers=rs110570199	PTO_name=dressed_carcass_weight	40
6	38537956	39458373	1129.45	0.00128989	.,ENSBTAG00000005932,ENSBTAG00000005989,ENSBTAG00000011973,ENSBTAG00000019441,ENSBTAG00000021582,ENSBTAG00000046561	.,DCAF16,FAM184B,LAP3,LCORL,MED28,NCAPG	6	38771830	38771870	Meat_and_Carcass_Association	Longissimus_muscle_area	Abbrev=LMA	PUBMED_ID=22168586	FlankMarkers=rs110570199	VTO_name=longissimus_thoracis_muscle_area	40
6	38537956	39458373	1129.45	0.00128989	.,ENSBTAG00000005932,ENSBTAG00000005989,ENSBTAG00000011973,ENSBTAG00000019441,ENSBTAG00000021582,ENSBTAG00000046561	.,DCAF16,FAM184B,LAP3,LCORL,MED28,NCAPG	6	38771830	38771870	Production_Association	Average_daily_feed_intake	Abbrev=ADFI	PUBMED_ID=22168586	FlankMarkers=rs110570199	CMO_name=average_daily_food_intake_weight	40
6	38537956	39458373	1129.45	0.00128989	.,ENSBTAG00000005932,ENSBTAG00000005989,ENSBTAG00000011973,ENSBTAG00000019441,ENSBTAG00000021582,ENSBTAG00000046561	.,DCAF16,FAM184B,LAP3,LCORL,MED28,NCAPG	6	38771830	38771870	Production_Association	Average_daily_gain	Abbrev=ADG	PUBMED_ID=22168586	FlankMarkers=rs110570199	VTO_name=postnatal_growth_trait	40
6	38537956	39458373	1129.45	0.00128989	.,ENSBTAG00000005932,ENSBTAG00000005989,ENSBTAG00000011973,ENSBTAG00000019441,ENSBTAG00000021582,ENSBTAG00000046561	.,DCAF16,FAM184B,LAP3,LCORL,MED28,NCAPG	6	38774859	38774899	Milk_Association	Milk_protein_percentage	Abbrev=PP	PUBMED_ID=27760518	breed=norwegian_red	FlankMarkers=rs110443327	40
6	38537956	39458373	1129.45	0.00128989	.,ENSBTAG00000005932,ENSBTAG00000005989,ENSBTAG00000011973,ENSBTAG00000019441,ENSBTAG00000021582,ENSBTAG00000046561	.,DCAF16,FAM184B,LAP3,LCORL,MED28,NCAPG	6	38774859	38774899	Milk_Association	Milk_fat_percentage	Abbrev=FP	PUBMED_ID=27760518	breed=norwegian_red	FlankMarkers=rs110443327	40
6	38537956	39458373	1129.45	0.00128989	.,ENSBTAG00000005932,ENSBTAG00000005989,ENSBTAG00000011973,ENSBTAG00000019441,ENSBTAG00000021582,ENSBTAG00000046561	.,DCAF16,FAM184B,LAP3,LCORL,MED28,NCAPG	6	38774859	38774899	Production_Association	Average_daily_gain	Abbrev=ADG	PUBMED_ID=27892541	breed=simmental	FlankMarkers=rs110443327	40
6	38537956	39458373	1129.45	0.00128989	.,ENSBTAG00000005932,ENSBTAG00000005989,ENSBTAG00000011973,ENSBTAG00000019441,ENSBTAG00000021582,ENSBTAG00000046561	.,DCAF16,FAM184B,LAP3,LCORL,MED28,NCAPG	6	38776480	38776520	Milk_Association	Milk_protein_percentage	Abbrev=PP	PUBMED_ID=27760518	breed=norwegian_red	FlankMarkers=rs109322908	40
6	38537956	39458373	1129.45	0.00128989	.,ENSBTAG00000005932,ENSBTAG00000005989,ENSBTAG00000011973,ENSBTAG00000019441,ENSBTAG00000021582,ENSBTAG00000046561	.,DCAF16,FAM184B,LAP3,LCORL,MED28,NCAPG	6	38776480	38776520	Milk_Association	Milk_fat_percentage	Abbrev=FP	PUBMED_ID=27760518	breed=norwegian_red	FlankMarkers=rs109322908	40
6	38537956	39458373	1129.45	0.00128989	.,ENSBTAG00000005932,ENSBTAG00000005989,ENSBTAG00000011973,ENSBTAG00000019441,ENSBTAG00000021582,ENSBTAG00000046561	.,DCAF16,FAM184B,LAP3,LCORL,MED28,NCAPG	6	38776480	38776520	Production_Association	Average_daily_gain	Abbrev=ADG	PUBMED_ID=27892541	breed=simmental	FlankMarkers=rs109322908	40
6	38537956	39458373	1129.45	0.00128989	.,ENSBTAG00000005932,ENSBTAG00000005989,ENSBTAG00000011973,ENSBTAG00000019441,ENSBTAG00000021582,ENSBTAG00000046561	.,DCAF16,FAM184B,LAP3,LCORL,MED28,NCAPG	6	38776617	38776657	Meat_and_Carcass_Association	Fat_thickness_at_the_12th_rib	Abbrev=FATTH	PUBMED_ID=22168586	FlankMarkers=rs110635701	VTO_name=subcutaneous_adipose_thickness	40
6	38537956	39458373	1129.45	0.00128989	.,ENSBTAG00000005932,ENSBTAG00000005989,ENSBTAG00000011973,ENSBTAG00000019441,ENSBTAG00000021582,ENSBTAG00000046561	.,DCAF16,FAM184B,LAP3,LCORL,MED28,NCAPG	6	38776617	38776657	Meat_and_Carcass_Association	Carcass_weight	Abbrev=CWT	PUBMED_ID=22168586	FlankMarkers=rs110635701	PTO_name=dressed_carcass_weight	40
6	38537956	39458373	1129.45	0.00128989	.,ENSBTAG00000005932,ENSBTAG00000005989,ENSBTAG00000011973,ENSBTAG00000019441,ENSBTAG00000021582,ENSBTAG00000046561	.,DCAF16,FAM184B,LAP3,LCORL,MED28,NCAPG	6	38776617	38776657	Meat_and_Carcass_Association	Longissimus_muscle_area	Abbrev=LMA	PUBMED_ID=22168586	FlankMarkers=rs110635701	VTO_name=longissimus_thoracis_muscle_area	40
6	38537956	39458373	1129.45	0.00128989	.,ENSBTAG00000005932,ENSBTAG00000005989,ENSBTAG00000011973,ENSBTAG00000019441,ENSBTAG00000021582,ENSBTAG00000046561	.,DCAF16,FAM184B,LAP3,LCORL,MED28,NCAPG	6	38776617	38776657	Production_Association	Average_daily_gain	Abbrev=ADG	PUBMED_ID=22168586	FlankMarkers=rs110635701	VTO_name=postnatal_growth_trait	40
6	38537956	39458373	1129.45	0.00128989	.,ENSBTAG00000005932,ENSBTAG00000005989,ENSBTAG00000011973,ENSBTAG00000019441,ENSBTAG00000021582,ENSBTAG00000046561	.,DCAF16,FAM184B,LAP3,LCORL,MED28,NCAPG	6	38777291	38777331	Meat_and_Carcass_Association	Carcass_weight	Abbrev=CWT	PUBMED_ID=27112906	breed=Wagyu	FlankMarkers=rs109570900	40
6	38537956	39458373	1129.45	0.00128989	.,ENSBTAG00000005932,ENSBTAG00000005989,ENSBTAG00000011973,ENSBTAG00000019441,ENSBTAG00000021582,ENSBTAG00000046561	.,DCAF16,FAM184B,LAP3,LCORL,MED28,NCAPG	6	38777291	38777331	Meat_and_Carcass_Association	Fat_thickness_at_the_12th_rib	Abbrev=FATTH	PUBMED_ID=22168586	FlankMarkers=rs109570900	VTO_name=subcutaneous_adipose_thickness	40
6	38537956	39458373	1129.45	0.00128989	.,ENSBTAG00000005932,ENSBTAG00000005989,ENSBTAG00000011973,ENSBTAG00000019441,ENSBTAG00000021582,ENSBTAG00000046561	.,DCAF16,FAM184B,LAP3,LCORL,MED28,NCAPG	6	38777291	38777331	Meat_and_Carcass_Association	Carcass_weight	Abbrev=CWT	PUBMED_ID=22168586	FlankMarkers=rs109570900	PTO_name=dressed_carcass_weight	40
6	38537956	39458373	1129.45	0.00128989	.,ENSBTAG00000005932,ENSBTAG00000005989,ENSBTAG00000011973,ENSBTAG00000019441,ENSBTAG00000021582,ENSBTAG00000046561	.,DCAF16,FAM184B,LAP3,LCORL,MED28,NCAPG	6	38777291	38777331	Meat_and_Carcass_Association	Longissimus_muscle_area	Abbrev=LMA	PUBMED_ID=22168586	FlankMarkers=rs109570900	VTO_name=longissimus_thoracis_muscle_area	40
6	38537956	39458373	1129.45	0.00128989	.,ENSBTAG00000005932,ENSBTAG00000005989,ENSBTAG00000011973,ENSBTAG00000019441,ENSBTAG00000021582,ENSBTAG00000046561	.,DCAF16,FAM184B,LAP3,LCORL,MED28,NCAPG	6	38777291	38777331	Production_Association	Average_daily_feed_intake	Abbrev=ADFI	PUBMED_ID=22168586	FlankMarkers=rs109570900	CMO_name=average_daily_food_intake_weight	40
6	38537956	39458373	1129.45	0.00128989	.,ENSBTAG00000005932,ENSBTAG00000005989,ENSBTAG00000011973,ENSBTAG00000019441,ENSBTAG00000021582,ENSBTAG00000046561	.,DCAF16,FAM184B,LAP3,LCORL,MED28,NCAPG	6	38777291	38777331	Production_Association	Average_daily_gain	Abbrev=ADG	PUBMED_ID=22168586	FlankMarkers=rs109570900	VTO_name=postnatal_growth_trait	40
6	38537956	39458373	1129.45	0.00128989	.,ENSBTAG00000005932,ENSBTAG00000005989,ENSBTAG00000011973,ENSBTAG00000019441,ENSBTAG00000021582,ENSBTAG00000046561	.,DCAF16,FAM184B,LAP3,LCORL,MED28,NCAPG	6	38779420	38779460	Milk_Association	Milk_protein_percentage	Abbrev=PP	PUBMED_ID=27760518	breed=norwegian_red	FlankMarkers=rs109861428	40
6	38537956	39458373	1129.45	0.00128989	.,ENSBTAG00000005932,ENSBTAG00000005989,ENSBTAG00000011973,ENSBTAG00000019441,ENSBTAG00000021582,ENSBTAG00000046561	.,DCAF16,FAM184B,LAP3,LCORL,MED28,NCAPG	6	38779420	38779460	Milk_Association	Milk_fat_percentage	Abbrev=FP	PUBMED_ID=27760518	breed=norwegian_red	FlankMarkers=rs109861428	40
6	38537956	39458373	1129.45	0.00128989	.,ENSBTAG00000005932,ENSBTAG00000005989,ENSBTAG00000011973,ENSBTAG00000019441,ENSBTAG00000021582,ENSBTAG00000046561	.,DCAF16,FAM184B,LAP3,LCORL,MED28,NCAPG	6	38779420	38779460	Production_Association	Average_daily_gain	Abbrev=ADG	PUBMED_ID=27892541	breed=simmental	FlankMarkers=rs109861428	40
6	38537956	39458373	1129.45	0.00128989	.,ENSBTAG00000005932,ENSBTAG00000005989,ENSBTAG00000011973,ENSBTAG00000019441,ENSBTAG00000021582,ENSBTAG00000046561	.,DCAF16,FAM184B,LAP3,LCORL,MED28,NCAPG	6	38781042	38781082	Milk_Association	Milk_protein_percentage	Abbrev=PP	PUBMED_ID=27760518	breed=norwegian_red	FlankMarkers=rs110062110	40
6	38537956	39458373	1129.45	0.00128989	.,ENSBTAG00000005932,ENSBTAG00000005989,ENSBTAG00000011973,ENSBTAG00000019441,ENSBTAG00000021582,ENSBTAG00000046561	.,DCAF16,FAM184B,LAP3,LCORL,MED28,NCAPG	6	38781042	38781082	Milk_Association	Milk_fat_percentage	Abbrev=FP	PUBMED_ID=27760518	breed=norwegian_red	FlankMarkers=rs110062110	40
6	38537956	39458373	1129.45	0.00128989	.,ENSBTAG00000005932,ENSBTAG00000005989,ENSBTAG00000011973,ENSBTAG00000019441,ENSBTAG00000021582,ENSBTAG00000046561	.,DCAF16,FAM184B,LAP3,LCORL,MED28,NCAPG	6	38781042	38781082	Production_Association	Average_daily_gain	Abbrev=ADG	PUBMED_ID=27892541	breed=simmental	FlankMarkers=rs110062110	40
6	38537956	39458373	1129.45	0.00128989	.,ENSBTAG00000005932,ENSBTAG00000005989,ENSBTAG00000011973,ENSBTAG00000019441,ENSBTAG00000021582,ENSBTAG00000046561	.,DCAF16,FAM184B,LAP3,LCORL,MED28,NCAPG	6	38783056	38783096	Milk_Association	Milk_protein_percentage	Abbrev=PP	PUBMED_ID=27760518	breed=norwegian_red	FlankMarkers=rs109002201	40
6	38537956	39458373	1129.45	0.00128989	.,ENSBTAG00000005932,ENSBTAG00000005989,ENSBTAG00000011973,ENSBTAG00000019441,ENSBTAG00000021582,ENSBTAG00000046561	.,DCAF16,FAM184B,LAP3,LCORL,MED28,NCAPG	6	38783056	38783096	Milk_Association	Milk_fat_percentage	Abbrev=FP	PUBMED_ID=27760518	breed=norwegian_red	FlankMarkers=rs109002201	40
6	38537956	39458373	1129.45	0.00128989	.,ENSBTAG00000005932,ENSBTAG00000005989,ENSBTAG00000011973,ENSBTAG00000019441,ENSBTAG00000021582,ENSBTAG00000046561	.,DCAF16,FAM184B,LAP3,LCORL,MED28,NCAPG	6	38783056	38783096	Production_Association	Average_daily_gain	Abbrev=ADG	PUBMED_ID=27892541	breed=simmental	FlankMarkers=rs109002201	40
6	38537956	39458373	1129.45	0.00128989	.,ENSBTAG00000005932,ENSBTAG00000005989,ENSBTAG00000011973,ENSBTAG00000019441,ENSBTAG00000021582,ENSBTAG00000046561	.,DCAF16,FAM184B,LAP3,LCORL,MED28,NCAPG	6	38788857	38788897	Milk_Association	Milk_protein_percentage	Abbrev=PP	PUBMED_ID=27760518	breed=norwegian_red	FlankMarkers=rs110024295	40
6	38537956	39458373	1129.45	0.00128989	.,ENSBTAG00000005932,ENSBTAG00000005989,ENSBTAG00000011973,ENSBTAG00000019441,ENSBTAG00000021582,ENSBTAG00000046561	.,DCAF16,FAM184B,LAP3,LCORL,MED28,NCAPG	6	38788857	38788897	Milk_Association	Milk_fat_percentage	Abbrev=FP	PUBMED_ID=27760518	breed=norwegian_red	FlankMarkers=rs110024295	40
6	38537956	39458373	1129.45	0.00128989	.,ENSBTAG00000005932,ENSBTAG00000005989,ENSBTAG00000011973,ENSBTAG00000019441,ENSBTAG00000021582,ENSBTAG00000046561	.,DCAF16,FAM184B,LAP3,LCORL,MED28,NCAPG	6	38793678	38793718	Meat_and_Carcass_Association	Fat_thickness_at_the_12th_rib	Abbrev=FATTH	PUBMED_ID=22168586	FlankMarkers=rs133222819	VTO_name=subcutaneous_adipose_thickness	40
6	38537956	39458373	1129.45	0.00128989	.,ENSBTAG00000005932,ENSBTAG00000005989,ENSBTAG00000011973,ENSBTAG00000019441,ENSBTAG00000021582,ENSBTAG00000046561	.,DCAF16,FAM184B,LAP3,LCORL,MED28,NCAPG	6	38793678	38793718	Meat_and_Carcass_Association	Carcass_weight	Abbrev=CWT	PUBMED_ID=22168586	FlankMarkers=rs133222819	PTO_name=dressed_carcass_weight	40
6	38537956	39458373	1129.45	0.00128989	.,ENSBTAG00000005932,ENSBTAG00000005989,ENSBTAG00000011973,ENSBTAG00000019441,ENSBTAG00000021582,ENSBTAG00000046561	.,DCAF16,FAM184B,LAP3,LCORL,MED28,NCAPG	6	38793678	38793718	Meat_and_Carcass_Association	Longissimus_muscle_area	Abbrev=LMA	PUBMED_ID=22168586	FlankMarkers=rs133222819	VTO_name=longissimus_thoracis_muscle_area	40
6	38537956	39458373	1129.45	0.00128989	.,ENSBTAG00000005932,ENSBTAG00000005989,ENSBTAG00000011973,ENSBTAG00000019441,ENSBTAG00000021582,ENSBTAG00000046561	.,DCAF16,FAM184B,LAP3,LCORL,MED28,NCAPG	6	38793678	38793718	Milk_Association	Milk_protein_percentage	Abbrev=PP	PUBMED_ID=27760518	breed=norwegian_red	FlankMarkers=rs133222819	40
6	38537956	39458373	1129.45	0.00128989	.,ENSBTAG00000005932,ENSBTAG00000005989,ENSBTAG00000011973,ENSBTAG00000019441,ENSBTAG00000021582,ENSBTAG00000046561	.,DCAF16,FAM184B,LAP3,LCORL,MED28,NCAPG	6	38793678	38793718	Milk_Association	Milk_fat_percentage	Abbrev=FP	PUBMED_ID=27760518	breed=norwegian_red	FlankMarkers=rs133222819	40
6	38537956	39458373	1129.45	0.00128989	.,ENSBTAG00000005932,ENSBTAG00000005989,ENSBTAG00000011973,ENSBTAG00000019441,ENSBTAG00000021582,ENSBTAG00000046561	.,DCAF16,FAM184B,LAP3,LCORL,MED28,NCAPG	6	38793678	38793718	Production_Association	Average_daily_gain	Abbrev=ADG	PUBMED_ID=27892541	breed=simmental	FlankMarkers=rs133222819	40
6	38537956	39458373	1129.45	0.00128989	.,ENSBTAG00000005932,ENSBTAG00000005989,ENSBTAG00000011973,ENSBTAG00000019441,ENSBTAG00000021582,ENSBTAG00000046561	.,DCAF16,FAM184B,LAP3,LCORL,MED28,NCAPG	6	38793678	38793718	Production_Association	Average_daily_feed_intake	Abbrev=ADFI	PUBMED_ID=22168586	FlankMarkers=rs133222819	CMO_name=average_daily_food_intake_weight	40
6	38537956	39458373	1129.45	0.00128989	.,ENSBTAG00000005932,ENSBTAG00000005989,ENSBTAG00000011973,ENSBTAG00000019441,ENSBTAG00000021582,ENSBTAG00000046561	.,DCAF16,FAM184B,LAP3,LCORL,MED28,NCAPG	6	38793678	38793718	Production_Association	Average_daily_gain	Abbrev=ADG	PUBMED_ID=22168586	FlankMarkers=rs133222819	VTO_name=postnatal_growth_trait	40
6	38537956	39458373	1129.45	0.00128989	.,ENSBTAG00000005932,ENSBTAG00000005989,ENSBTAG00000011973,ENSBTAG00000019441,ENSBTAG00000021582,ENSBTAG00000046561	.,DCAF16,FAM184B,LAP3,LCORL,MED28,NCAPG	6	38803290	38803330	Milk_Association	Milk_protein_percentage	Abbrev=PP	PUBMED_ID=27760518	breed=norwegian_red	FlankMarkers=rs137268410	40
6	38537956	39458373	1129.45	0.00128989	.,ENSBTAG00000005932,ENSBTAG00000005989,ENSBTAG00000011973,ENSBTAG00000019441,ENSBTAG00000021582,ENSBTAG00000046561	.,DCAF16,FAM184B,LAP3,LCORL,MED28,NCAPG	6	38803290	38803330	Milk_Association	Milk_fat_percentage	Abbrev=FP	PUBMED_ID=27760518	breed=norwegian_red	FlankMarkers=rs137268410	40
6	38537956	39458373	1129.45	0.00128989	.,ENSBTAG00000005932,ENSBTAG00000005989,ENSBTAG00000011973,ENSBTAG00000019441,ENSBTAG00000021582,ENSBTAG00000046561	.,DCAF16,FAM184B,LAP3,LCORL,MED28,NCAPG	6	38803290	38803330	Production_Association	Average_daily_gain	Abbrev=ADG	PUBMED_ID=27892541	breed=simmental	FlankMarkers=rs137268410	40
6	38537956	39458373	1129.45	0.00128989	.,ENSBTAG00000005932,ENSBTAG00000005989,ENSBTAG00000011973,ENSBTAG00000019441,ENSBTAG00000021582,ENSBTAG00000046561	.,DCAF16,FAM184B,LAP3,LCORL,MED28,NCAPG	6	38807221	38807261	Milk_Association	Milk_protein_percentage	Abbrev=PP	PUBMED_ID=27760518	breed=norwegian_red	FlankMarkers=rs109801011	40
6	38537956	39458373	1129.45	0.00128989	.,ENSBTAG00000005932,ENSBTAG00000005989,ENSBTAG00000011973,ENSBTAG00000019441,ENSBTAG00000021582,ENSBTAG00000046561	.,DCAF16,FAM184B,LAP3,LCORL,MED28,NCAPG	6	38807221	38807261	Milk_Association	Milk_fat_percentage	Abbrev=FP	PUBMED_ID=27760518	breed=norwegian_red	FlankMarkers=rs109801011	40
6	38537956	39458373	1129.45	0.00128989	.,ENSBTAG00000005932,ENSBTAG00000005989,ENSBTAG00000011973,ENSBTAG00000019441,ENSBTAG00000021582,ENSBTAG00000046561	.,DCAF16,FAM184B,LAP3,LCORL,MED28,NCAPG	6	38808221	38808261	Meat_and_Carcass_Association	Fat_thickness_at_the_12th_rib	Abbrev=FATTH	PUBMED_ID=22168586	FlankMarkers=rs110251642	VTO_name=subcutaneous_adipose_thickness	40
6	38537956	39458373	1129.45	0.00128989	.,ENSBTAG00000005932,ENSBTAG00000005989,ENSBTAG00000011973,ENSBTAG00000019441,ENSBTAG00000021582,ENSBTAG00000046561	.,DCAF16,FAM184B,LAP3,LCORL,MED28,NCAPG	6	38808221	38808261	Meat_and_Carcass_Association	Carcass_weight	Abbrev=CWT	PUBMED_ID=22168586	FlankMarkers=rs110251642	PTO_name=dressed_carcass_weight	40
6	38537956	39458373	1129.45	0.00128989	.,ENSBTAG00000005932,ENSBTAG00000005989,ENSBTAG00000011973,ENSBTAG00000019441,ENSBTAG00000021582,ENSBTAG00000046561	.,DCAF16,FAM184B,LAP3,LCORL,MED28,NCAPG	6	38808221	38808261	Meat_and_Carcass_Association	Longissimus_muscle_area	Abbrev=LMA	PUBMED_ID=22168586	FlankMarkers=rs110251642	VTO_name=longissimus_thoracis_muscle_area	40
6	38537956	39458373	1129.45	0.00128989	.,ENSBTAG00000005932,ENSBTAG00000005989,ENSBTAG00000011973,ENSBTAG00000019441,ENSBTAG00000021582,ENSBTAG00000046561	.,DCAF16,FAM184B,LAP3,LCORL,MED28,NCAPG	6	38808221	38808261	Production_Association	Average_daily_gain	Abbrev=ADG	PUBMED_ID=22168586	FlankMarkers=rs110251642	VTO_name=postnatal_growth_trait	40
6	38537956	39458373	1129.45	0.00128989	.,ENSBTAG00000005932,ENSBTAG00000005989,ENSBTAG00000011973,ENSBTAG00000019441,ENSBTAG00000021582,ENSBTAG00000046561	.,DCAF16,FAM184B,LAP3,LCORL,MED28,NCAPG	6	38808221	38808261	Reproduction_Association	Calving_ease	Abbrev=CALEASE	PUBMED_ID=23226511	breed=piedmontese	FlankMarkers=rs110251642	40
6	38537956	39458373	1129.45	0.00128989	.,ENSBTAG00000005932,ENSBTAG00000005989,ENSBTAG00000011973,ENSBTAG00000019441,ENSBTAG00000021582,ENSBTAG00000046561	.,DCAF16,FAM184B,LAP3,LCORL,MED28,NCAPG	6	38808625	38808665	Meat_and_Carcass_Association	Fat_thickness_at_the_12th_rib	Abbrev=FATTH	PUBMED_ID=22168586	FlankMarkers=rs110422856	VTO_name=subcutaneous_adipose_thickness	40
6	38537956	39458373	1129.45	0.00128989	.,ENSBTAG00000005932,ENSBTAG00000005989,ENSBTAG00000011973,ENSBTAG00000019441,ENSBTAG00000021582,ENSBTAG00000046561	.,DCAF16,FAM184B,LAP3,LCORL,MED28,NCAPG	6	38808625	38808665	Meat_and_Carcass_Association	Carcass_weight	Abbrev=CWT	PUBMED_ID=22168586	FlankMarkers=rs110422856	PTO_name=dressed_carcass_weight	40
6	38537956	39458373	1129.45	0.00128989	.,ENSBTAG00000005932,ENSBTAG00000005989,ENSBTAG00000011973,ENSBTAG00000019441,ENSBTAG00000021582,ENSBTAG00000046561	.,DCAF16,FAM184B,LAP3,LCORL,MED28,NCAPG	6	38808625	38808665	Meat_and_Carcass_Association	Longissimus_muscle_area	Abbrev=LMA	PUBMED_ID=22168586	FlankMarkers=rs110422856	VTO_name=longissimus_thoracis_muscle_area	40
6	38537956	39458373	1129.45	0.00128989	.,ENSBTAG00000005932,ENSBTAG00000005989,ENSBTAG00000011973,ENSBTAG00000019441,ENSBTAG00000021582,ENSBTAG00000046561	.,DCAF16,FAM184B,LAP3,LCORL,MED28,NCAPG	6	38808625	38808665	Production_Association	Average_daily_gain	Abbrev=ADG	PUBMED_ID=22168586	FlankMarkers=rs110422856	VTO_name=postnatal_growth_trait	40
6	38537956	39458373	1129.45	0.00128989	.,ENSBTAG00000005932,ENSBTAG00000005989,ENSBTAG00000011973,ENSBTAG00000019441,ENSBTAG00000021582,ENSBTAG00000046561	.,DCAF16,FAM184B,LAP3,LCORL,MED28,NCAPG	6	38808625	38808665	Reproduction_Association	Calving_ease	Abbrev=CALEASE	PUBMED_ID=23226511	breed=piedmontese	FlankMarkers=rs110422856	40
6	38537956	39458373	1129.45	0.00128989	.,ENSBTAG00000005932,ENSBTAG00000005989,ENSBTAG00000011973,ENSBTAG00000019441,ENSBTAG00000021582,ENSBTAG00000046561	.,DCAF16,FAM184B,LAP3,LCORL,MED28,NCAPG	6	38811513	38811553	Milk_Association	Milk_protein_percentage	Abbrev=PP	PUBMED_ID=27760518	breed=norwegian_red	FlankMarkers=rs110426625	40
6	38537956	39458373	1129.45	0.00128989	.,ENSBTAG00000005932,ENSBTAG00000005989,ENSBTAG00000011973,ENSBTAG00000019441,ENSBTAG00000021582,ENSBTAG00000046561	.,DCAF16,FAM184B,LAP3,LCORL,MED28,NCAPG	6	38811513	38811553	Milk_Association	Milk_fat_percentage	Abbrev=FP	PUBMED_ID=27760518	breed=norwegian_red	FlankMarkers=rs110426625	40
6	38537956	39458373	1129.45	0.00128989	.,ENSBTAG00000005932,ENSBTAG00000005989,ENSBTAG00000011973,ENSBTAG00000019441,ENSBTAG00000021582,ENSBTAG00000046561	.,DCAF16,FAM184B,LAP3,LCORL,MED28,NCAPG	6	38818263	38818303	Milk_Association	Milk_protein_percentage	Abbrev=PP	PUBMED_ID=27760518	breed=norwegian_red	FlankMarkers=rs135260513	40
6	38537956	39458373	1129.45	0.00128989	.,ENSBTAG00000005932,ENSBTAG00000005989,ENSBTAG00000011973,ENSBTAG00000019441,ENSBTAG00000021582,ENSBTAG00000046561	.,DCAF16,FAM184B,LAP3,LCORL,MED28,NCAPG	6	38818263	38818303	Milk_Association	Milk_fat_percentage	Abbrev=FP	PUBMED_ID=27760518	breed=norwegian_red	FlankMarkers=rs135260513	40
6	38537956	39458373	1129.45	0.00128989	.,ENSBTAG00000005932,ENSBTAG00000005989,ENSBTAG00000011973,ENSBTAG00000019441,ENSBTAG00000021582,ENSBTAG00000046561	.,DCAF16,FAM184B,LAP3,LCORL,MED28,NCAPG	6	38825815	38825855	Milk_Association	Milk_protein_percentage	Abbrev=PP	PUBMED_ID=27760518	breed=norwegian_red	FlankMarkers=rs109795992	40
6	38537956	39458373	1129.45	0.00128989	.,ENSBTAG00000005932,ENSBTAG00000005989,ENSBTAG00000011973,ENSBTAG00000019441,ENSBTAG00000021582,ENSBTAG00000046561	.,DCAF16,FAM184B,LAP3,LCORL,MED28,NCAPG	6	38825815	38825855	Milk_Association	Milk_fat_percentage	Abbrev=FP	PUBMED_ID=27760518	breed=norwegian_red	FlankMarkers=rs109795992	40
6	38537956	39458373	1129.45	0.00128989	.,ENSBTAG00000005932,ENSBTAG00000005989,ENSBTAG00000011973,ENSBTAG00000019441,ENSBTAG00000021582,ENSBTAG00000046561	.,DCAF16,FAM184B,LAP3,LCORL,MED28,NCAPG	6	38825815	38825855	Production_Association	Average_daily_gain	Abbrev=ADG	PUBMED_ID=27892541	breed=simmental	FlankMarkers=rs109795992	40
6	38537956	39458373	1129.45	0.00128989	.,ENSBTAG00000005932,ENSBTAG00000005989,ENSBTAG00000011973,ENSBTAG00000019441,ENSBTAG00000021582,ENSBTAG00000046561	.,DCAF16,FAM184B,LAP3,LCORL,MED28,NCAPG	6	38825815	38825855	Production_Association	Body_weight_(birth)	Abbrev=BW	PUBMED_ID=23851991	FlankMarkers=rs109795992	VTO_name=body_mass	40
6	38537956	39458373	1129.45	0.00128989	.,ENSBTAG00000005932,ENSBTAG00000005989,ENSBTAG00000011973,ENSBTAG00000019441,ENSBTAG00000021582,ENSBTAG00000046561	.,DCAF16,FAM184B,LAP3,LCORL,MED28,NCAPG	6	38825815	38825855	Production_Association	Body_weight_(birth)	Abbrev=BW	PUBMED_ID=19966163	breed=charolais,gelbvieh,hereford,limousin,pinzgauer,red_angus,red_poll,simmental,Angus	FlankMarkers=rs109795992	40
6	38537956	39458373	1129.45	0.00128989	.,ENSBTAG00000005932,ENSBTAG00000005989,ENSBTAG00000011973,ENSBTAG00000019441,ENSBTAG00000021582,ENSBTAG00000046561	.,DCAF16,FAM184B,LAP3,LCORL,MED28,NCAPG	6	38825815	38825855	Production_Association	Body_weight_(weaning)	Abbrev=WWT	PUBMED_ID=19966163	breed=charolais,gelbvieh,hereford,limousin,pinzgauer,red_angus,red_poll,simmental,Angus	FlankMarkers=rs109795992	40
6	38537956	39458373	1129.45	0.00128989	.,ENSBTAG00000005932,ENSBTAG00000005989,ENSBTAG00000011973,ENSBTAG00000019441,ENSBTAG00000021582,ENSBTAG00000046561	.,DCAF16,FAM184B,LAP3,LCORL,MED28,NCAPG	6	38825815	38825855	Production_Association	Body_weight_(yearling)	Abbrev=W365	PUBMED_ID=19966163	breed=charolais,gelbvieh,hereford,limousin,pinzgauer,red_angus,red_poll,simmental,Angus	FlankMarkers=rs109795992	40
6	38537956	39458373	1129.45	0.00128989	.,ENSBTAG00000005932,ENSBTAG00000005989,ENSBTAG00000011973,ENSBTAG00000019441,ENSBTAG00000021582,ENSBTAG00000046561	.,DCAF16,FAM184B,LAP3,LCORL,MED28,NCAPG	6	38825815	38825855	Production_Association	Body_weight_gain	Abbrev=BWG	PUBMED_ID=19966163	breed=charolais,gelbvieh,hereford,limousin,pinzgauer,red_angus,red_poll,simmental,Angus	FlankMarkers=rs109795992	40
6	38537956	39458373	1129.45	0.00128989	.,ENSBTAG00000005932,ENSBTAG00000005989,ENSBTAG00000011973,ENSBTAG00000019441,ENSBTAG00000021582,ENSBTAG00000046561	.,DCAF16,FAM184B,LAP3,LCORL,MED28,NCAPG	6	38825815	38825855	Production_Association	Body_weight_gain	Abbrev=BWG	PUBMED_ID=19966163	breed=charolais,gelbvieh,hereford,limousin,pinzgauer,red_angus,red_poll,simmental,Angus	FlankMarkers=rs109795992	40
6	38537956	39458373	1129.45	0.00128989	.,ENSBTAG00000005932,ENSBTAG00000005989,ENSBTAG00000011973,ENSBTAG00000019441,ENSBTAG00000021582,ENSBTAG00000046561	.,DCAF16,FAM184B,LAP3,LCORL,MED28,NCAPG	6	38825815	38825855	Production_Association	Body_weight_gain	Abbrev=BWG	PUBMED_ID=19966163	breed=charolais,gelbvieh,hereford,limousin,pinzgauer,red_angus,red_poll,simmental,Angus	FlankMarkers=rs109795992	40
6	38537956	39458373	1129.45	0.00128989	.,ENSBTAG00000005932,ENSBTAG00000005989,ENSBTAG00000011973,ENSBTAG00000019441,ENSBTAG00000021582,ENSBTAG00000046561	.,DCAF16,FAM184B,LAP3,LCORL,MED28,NCAPG	6	38825815	38825855	Production_Association	Body_weight_gain	Abbrev=BWG	PUBMED_ID=19966163	breed=charolais,gelbvieh,hereford,limousin,pinzgauer,red_angus,red_poll,simmental,Angus	FlankMarkers=rs109795992	40
6	38537956	39458373	1129.45	0.00128989	.,ENSBTAG00000005932,ENSBTAG00000005989,ENSBTAG00000011973,ENSBTAG00000019441,ENSBTAG00000021582,ENSBTAG00000046561	.,DCAF16,FAM184B,LAP3,LCORL,MED28,NCAPG	6	38825815	38825855	Reproduction_Association	Calving_ease	Abbrev=CALEASE	PUBMED_ID=23226511	breed=piedmontese	FlankMarkers=rs109795992	40
6	38537956	39458373	1129.45	0.00128989	.,ENSBTAG00000005932,ENSBTAG00000005989,ENSBTAG00000011973,ENSBTAG00000019441,ENSBTAG00000021582,ENSBTAG00000046561	.,DCAF16,FAM184B,LAP3,LCORL,MED28,NCAPG	6	38827849	38827889	Milk_Association	Milk_protein_percentage	Abbrev=PP	PUBMED_ID=27760518	breed=norwegian_red	FlankMarkers=rs110030099	40
6	38537956	39458373	1129.45	0.00128989	.,ENSBTAG00000005932,ENSBTAG00000005989,ENSBTAG00000011973,ENSBTAG00000019441,ENSBTAG00000021582,ENSBTAG00000046561	.,DCAF16,FAM184B,LAP3,LCORL,MED28,NCAPG	6	38827849	38827889	Milk_Association	Milk_fat_percentage	Abbrev=FP	PUBMED_ID=27760518	breed=norwegian_red	FlankMarkers=rs110030099	40
6	38537956	39458373	1129.45	0.00128989	.,ENSBTAG00000005932,ENSBTAG00000005989,ENSBTAG00000011973,ENSBTAG00000019441,ENSBTAG00000021582,ENSBTAG00000046561	.,DCAF16,FAM184B,LAP3,LCORL,MED28,NCAPG	6	38827849	38827889	Production_Association	Average_daily_gain	Abbrev=ADG	PUBMED_ID=27892541	breed=simmental	FlankMarkers=rs110030099	40
6	38537956	39458373	1129.45	0.00128989	.,ENSBTAG00000005932,ENSBTAG00000005989,ENSBTAG00000011973,ENSBTAG00000019441,ENSBTAG00000021582,ENSBTAG00000046561	.,DCAF16,FAM184B,LAP3,LCORL,MED28,NCAPG	6	38829228	38829268	Production_Association	Average_daily_gain	Abbrev=ADG	PUBMED_ID=27892541	breed=simmental	FlankMarkers=rs110908263	40
6	38537956	39458373	1129.45	0.00128989	.,ENSBTAG00000005932,ENSBTAG00000005989,ENSBTAG00000011973,ENSBTAG00000019441,ENSBTAG00000021582,ENSBTAG00000046561	.,DCAF16,FAM184B,LAP3,LCORL,MED28,NCAPG	6	38830705	38830745	Meat_and_Carcass_Association	Bone_weight	Abbrev=BONEWT	PUBMED_ID=28169328	breed=simmental	FlankMarkers=rs110386170	40
6	38537956	39458373	1129.45	0.00128989	.,ENSBTAG00000005932,ENSBTAG00000005989,ENSBTAG00000011973,ENSBTAG00000019441,ENSBTAG00000021582,ENSBTAG00000046561	.,DCAF16,FAM184B,LAP3,LCORL,MED28,NCAPG	6	38830705	38830745	Production_Association	Average_daily_gain	Abbrev=ADG	PUBMED_ID=27892541	breed=simmental	FlankMarkers=rs110386170	40
6	38537956	39458373	1129.45	0.00128989	.,ENSBTAG00000005932,ENSBTAG00000005989,ENSBTAG00000011973,ENSBTAG00000019441,ENSBTAG00000021582,ENSBTAG00000046561	.,DCAF16,FAM184B,LAP3,LCORL,MED28,NCAPG	6	38834656	38834696	Production_Association	Average_daily_gain	Abbrev=ADG	PUBMED_ID=27892541	breed=simmental	FlankMarkers=rs110419157	40
6	38537956	39458373	1129.45	0.00128989	.,ENSBTAG00000005932,ENSBTAG00000005989,ENSBTAG00000011973,ENSBTAG00000019441,ENSBTAG00000021582,ENSBTAG00000046561	.,DCAF16,FAM184B,LAP3,LCORL,MED28,NCAPG	6	38837139	38837179	Meat_and_Carcass_Association	Bone_weight	Abbrev=BONEWT	PUBMED_ID=28169328	breed=simmental	FlankMarkers=rs109924798	40
6	38537956	39458373	1129.45	0.00128989	.,ENSBTAG00000005932,ENSBTAG00000005989,ENSBTAG00000011973,ENSBTAG00000019441,ENSBTAG00000021582,ENSBTAG00000046561	.,DCAF16,FAM184B,LAP3,LCORL,MED28,NCAPG	6	38837139	38837179	Production_Association	Average_daily_gain	Abbrev=ADG	PUBMED_ID=27892541	breed=simmental	FlankMarkers=rs109924798	40
6	38537956	39458373	1129.45	0.00128989	.,ENSBTAG00000005932,ENSBTAG00000005989,ENSBTAG00000011973,ENSBTAG00000019441,ENSBTAG00000021582,ENSBTAG00000046561	.,DCAF16,FAM184B,LAP3,LCORL,MED28,NCAPG	6	38840154	38840194	Meat_and_Carcass_Association	Bone_weight	Abbrev=BONEWT	PUBMED_ID=28169328	breed=simmental	FlankMarkers=rs109293713	40
6	38537956	39458373	1129.45	0.00128989	.,ENSBTAG00000005932,ENSBTAG00000005989,ENSBTAG00000011973,ENSBTAG00000019441,ENSBTAG00000021582,ENSBTAG00000046561	.,DCAF16,FAM184B,LAP3,LCORL,MED28,NCAPG	6	38840154	38840194	Production_Association	Average_daily_gain	Abbrev=ADG	PUBMED_ID=27892541	breed=simmental	FlankMarkers=rs109293713	40
6	38537956	39458373	1129.45	0.00128989	.,ENSBTAG00000005932,ENSBTAG00000005989,ENSBTAG00000011973,ENSBTAG00000019441,ENSBTAG00000021582,ENSBTAG00000046561	.,DCAF16,FAM184B,LAP3,LCORL,MED28,NCAPG	6	38841568	38841608	Milk_Association	Milk_protein_percentage	Abbrev=PP	PUBMED_ID=27760518	breed=norwegian_red	FlankMarkers=rs109572301	40
6	38537956	39458373	1129.45	0.00128989	.,ENSBTAG00000005932,ENSBTAG00000005989,ENSBTAG00000011973,ENSBTAG00000019441,ENSBTAG00000021582,ENSBTAG00000046561	.,DCAF16,FAM184B,LAP3,LCORL,MED28,NCAPG	6	38841568	38841608	Production_Association	Average_daily_gain	Abbrev=ADG	PUBMED_ID=27892541	breed=simmental	FlankMarkers=rs109572301	40
6	38537956	39458373	1129.45	0.00128989	.,ENSBTAG00000005932,ENSBTAG00000005989,ENSBTAG00000011973,ENSBTAG00000019441,ENSBTAG00000021582,ENSBTAG00000046561	.,DCAF16,FAM184B,LAP3,LCORL,MED28,NCAPG	6	38841568	38841608	Reproduction_Association	Calving_ease	Abbrev=CALEASE	PUBMED_ID=23226511	breed=piedmontese	FlankMarkers=rs109572301	40
6	38537956	39458373	1129.45	0.00128989	.,ENSBTAG00000005932,ENSBTAG00000005989,ENSBTAG00000011973,ENSBTAG00000019441,ENSBTAG00000021582,ENSBTAG00000046561	.,DCAF16,FAM184B,LAP3,LCORL,MED28,NCAPG	6	38845972	38846012	Milk_Association	Milk_protein_percentage	Abbrev=PP	PUBMED_ID=27760518	breed=norwegian_red	FlankMarkers=rs110961068	40
6	38537956	39458373	1129.45	0.00128989	.,ENSBTAG00000005932,ENSBTAG00000005989,ENSBTAG00000011973,ENSBTAG00000019441,ENSBTAG00000021582,ENSBTAG00000046561	.,DCAF16,FAM184B,LAP3,LCORL,MED28,NCAPG	6	38845972	38846012	Production_Association	Average_daily_gain	Abbrev=ADG	PUBMED_ID=27892541	breed=simmental	FlankMarkers=rs110961068	40
6	38537956	39458373	1129.45	0.00128989	.,ENSBTAG00000005932,ENSBTAG00000005989,ENSBTAG00000011973,ENSBTAG00000019441,ENSBTAG00000021582,ENSBTAG00000046561	.,DCAF16,FAM184B,LAP3,LCORL,MED28,NCAPG	6	38845972	38846012	Production_Association	Body_weight_(birth)	Abbrev=BW	PUBMED_ID=19966163	breed=charolais,gelbvieh,hereford,limousin,pinzgauer,red_angus,red_poll,simmental,Angus	FlankMarkers=rs110961068	40
6	38537956	39458373	1129.45	0.00128989	.,ENSBTAG00000005932,ENSBTAG00000005989,ENSBTAG00000011973,ENSBTAG00000019441,ENSBTAG00000021582,ENSBTAG00000046561	.,DCAF16,FAM184B,LAP3,LCORL,MED28,NCAPG	6	38845972	38846012	Production_Association	Body_weight_(weaning)	Abbrev=WWT	PUBMED_ID=19966163	breed=charolais,gelbvieh,hereford,limousin,pinzgauer,red_angus,red_poll,simmental,Angus	FlankMarkers=rs110961068	40
6	38537956	39458373	1129.45	0.00128989	.,ENSBTAG00000005932,ENSBTAG00000005989,ENSBTAG00000011973,ENSBTAG00000019441,ENSBTAG00000021582,ENSBTAG00000046561	.,DCAF16,FAM184B,LAP3,LCORL,MED28,NCAPG	6	38845972	38846012	Production_Association	Body_weight_(yearling)	Abbrev=W365	PUBMED_ID=19966163	breed=charolais,gelbvieh,hereford,limousin,pinzgauer,red_angus,red_poll,simmental,Angus	FlankMarkers=rs110961068	40
6	38537956	39458373	1129.45	0.00128989	.,ENSBTAG00000005932,ENSBTAG00000005989,ENSBTAG00000011973,ENSBTAG00000019441,ENSBTAG00000021582,ENSBTAG00000046561	.,DCAF16,FAM184B,LAP3,LCORL,MED28,NCAPG	6	38845972	38846012	Production_Association	Body_weight_gain	Abbrev=BWG	PUBMED_ID=19966163	breed=charolais,gelbvieh,hereford,limousin,pinzgauer,red_angus,red_poll,simmental,Angus	FlankMarkers=rs110961068	40
6	38537956	39458373	1129.45	0.00128989	.,ENSBTAG00000005932,ENSBTAG00000005989,ENSBTAG00000011973,ENSBTAG00000019441,ENSBTAG00000021582,ENSBTAG00000046561	.,DCAF16,FAM184B,LAP3,LCORL,MED28,NCAPG	6	38845972	38846012	Production_Association	Body_weight_gain	Abbrev=BWG	PUBMED_ID=19966163	breed=charolais,gelbvieh,hereford,limousin,pinzgauer,red_angus,red_poll,simmental,Angus	FlankMarkers=rs110961068	40
6	38537956	39458373	1129.45	0.00128989	.,ENSBTAG00000005932,ENSBTAG00000005989,ENSBTAG00000011973,ENSBTAG00000019441,ENSBTAG00000021582,ENSBTAG00000046561	.,DCAF16,FAM184B,LAP3,LCORL,MED28,NCAPG	6	38845972	38846012	Production_Association	Body_weight_gain	Abbrev=BWG	PUBMED_ID=19966163	breed=charolais,gelbvieh,hereford,limousin,pinzgauer,red_angus,red_poll,simmental,Angus	FlankMarkers=rs110961068	40
6	38537956	39458373	1129.45	0.00128989	.,ENSBTAG00000005932,ENSBTAG00000005989,ENSBTAG00000011973,ENSBTAG00000019441,ENSBTAG00000021582,ENSBTAG00000046561	.,DCAF16,FAM184B,LAP3,LCORL,MED28,NCAPG	6	38845972	38846012	Production_Association	Body_weight_gain	Abbrev=BWG	PUBMED_ID=19966163	breed=charolais,gelbvieh,hereford,limousin,pinzgauer,red_angus,red_poll,simmental,Angus	FlankMarkers=rs110961068	40
6	38537956	39458373	1129.45	0.00128989	.,ENSBTAG00000005932,ENSBTAG00000005989,ENSBTAG00000011973,ENSBTAG00000019441,ENSBTAG00000021582,ENSBTAG00000046561	.,DCAF16,FAM184B,LAP3,LCORL,MED28,NCAPG	6	38845972	38846012	Reproduction_Association	Calving_ease	Abbrev=CALEASE	PUBMED_ID=23226511	breed=piedmontese	FlankMarkers=rs110961068	40
6	38537956	39458373	1129.45	0.00128989	.,ENSBTAG00000005932,ENSBTAG00000005989,ENSBTAG00000011973,ENSBTAG00000019441,ENSBTAG00000021582,ENSBTAG00000046561	.,DCAF16,FAM184B,LAP3,LCORL,MED28,NCAPG	6	38849173	38849213	Milk_Association	Milk_protein_percentage	Abbrev=PP	PUBMED_ID=27760518	breed=norwegian_red	FlankMarkers=rs136695897	40
6	38537956	39458373	1129.45	0.00128989	.,ENSBTAG00000005932,ENSBTAG00000005989,ENSBTAG00000011973,ENSBTAG00000019441,ENSBTAG00000021582,ENSBTAG00000046561	.,DCAF16,FAM184B,LAP3,LCORL,MED28,NCAPG	6	38849173	38849213	Milk_Association	Milk_fat_percentage	Abbrev=FP	PUBMED_ID=27760518	breed=norwegian_red	FlankMarkers=rs136695897	40
6	38537956	39458373	1129.45	0.00128989	.,ENSBTAG00000005932,ENSBTAG00000005989,ENSBTAG00000011973,ENSBTAG00000019441,ENSBTAG00000021582,ENSBTAG00000046561	.,DCAF16,FAM184B,LAP3,LCORL,MED28,NCAPG	6	38852073	38852113	Meat_and_Carcass_Association	Bone_weight	Abbrev=BONEWT	PUBMED_ID=28169328	breed=simmental	FlankMarkers=rs110305942	40
6	38537956	39458373	1129.45	0.00128989	.,ENSBTAG00000005932,ENSBTAG00000005989,ENSBTAG00000011973,ENSBTAG00000019441,ENSBTAG00000021582,ENSBTAG00000046561	.,DCAF16,FAM184B,LAP3,LCORL,MED28,NCAPG	6	38852073	38852113	Production_Association	Average_daily_gain	Abbrev=ADG	PUBMED_ID=27892541	breed=simmental	FlankMarkers=rs110305942	40
6	38537956	39458373	1129.45	0.00128989	.,ENSBTAG00000005932,ENSBTAG00000005989,ENSBTAG00000011973,ENSBTAG00000019441,ENSBTAG00000021582,ENSBTAG00000046561	.,DCAF16,FAM184B,LAP3,LCORL,MED28,NCAPG	6	38862977	38863017	Production_Association	Average_daily_gain	Abbrev=ADG	PUBMED_ID=27892541	breed=simmental	FlankMarkers=rs110827028	40
6	38537956	39458373	1129.45	0.00128989	.,ENSBTAG00000005932,ENSBTAG00000005989,ENSBTAG00000011973,ENSBTAG00000019441,ENSBTAG00000021582,ENSBTAG00000046561	.,DCAF16,FAM184B,LAP3,LCORL,MED28,NCAPG	6	38866361	38866401	Meat_and_Carcass_Association	Bone_weight	Abbrev=BONEWT	PUBMED_ID=28169328	breed=simmental	FlankMarkers=rs109433354	40
6	38537956	39458373	1129.45	0.00128989	.,ENSBTAG00000005932,ENSBTAG00000005989,ENSBTAG00000011973,ENSBTAG00000019441,ENSBTAG00000021582,ENSBTAG00000046561	.,DCAF16,FAM184B,LAP3,LCORL,MED28,NCAPG	6	38866361	38866401	Production_Association	Average_daily_gain	Abbrev=ADG	PUBMED_ID=27892541	breed=simmental	FlankMarkers=rs109433354	40
6	38537956	39458373	1129.45	0.00128989	.,ENSBTAG00000005932,ENSBTAG00000005989,ENSBTAG00000011973,ENSBTAG00000019441,ENSBTAG00000021582,ENSBTAG00000046561	.,DCAF16,FAM184B,LAP3,LCORL,MED28,NCAPG	6	38868148	38868188	Meat_and_Carcass_Association	Fat_thickness_at_the_12th_rib	Abbrev=FATTH	PUBMED_ID=22168586	FlankMarkers=rs110118933	VTO_name=subcutaneous_adipose_thickness	40
6	38537956	39458373	1129.45	0.00128989	.,ENSBTAG00000005932,ENSBTAG00000005989,ENSBTAG00000011973,ENSBTAG00000019441,ENSBTAG00000021582,ENSBTAG00000046561	.,DCAF16,FAM184B,LAP3,LCORL,MED28,NCAPG	6	38868148	38868188	Meat_and_Carcass_Association	Carcass_weight	Abbrev=CWT	PUBMED_ID=22168586	FlankMarkers=rs110118933	PTO_name=dressed_carcass_weight	40
6	38537956	39458373	1129.45	0.00128989	.,ENSBTAG00000005932,ENSBTAG00000005989,ENSBTAG00000011973,ENSBTAG00000019441,ENSBTAG00000021582,ENSBTAG00000046561	.,DCAF16,FAM184B,LAP3,LCORL,MED28,NCAPG	6	38868148	38868188	Meat_and_Carcass_Association	Longissimus_muscle_area	Abbrev=LMA	PUBMED_ID=22168586	FlankMarkers=rs110118933	VTO_name=longissimus_thoracis_muscle_area	40
6	38537956	39458373	1129.45	0.00128989	.,ENSBTAG00000005932,ENSBTAG00000005989,ENSBTAG00000011973,ENSBTAG00000019441,ENSBTAG00000021582,ENSBTAG00000046561	.,DCAF16,FAM184B,LAP3,LCORL,MED28,NCAPG	6	38868148	38868188	Production_Association	Average_daily_feed_intake	Abbrev=ADFI	PUBMED_ID=22168586	FlankMarkers=rs110118933	CMO_name=average_daily_food_intake_weight	40
6	38537956	39458373	1129.45	0.00128989	.,ENSBTAG00000005932,ENSBTAG00000005989,ENSBTAG00000011973,ENSBTAG00000019441,ENSBTAG00000021582,ENSBTAG00000046561	.,DCAF16,FAM184B,LAP3,LCORL,MED28,NCAPG	6	38868148	38868188	Production_Association	Average_daily_gain	Abbrev=ADG	PUBMED_ID=22168586	FlankMarkers=rs110118933	VTO_name=postnatal_growth_trait	40
6	38537956	39458373	1129.45	0.00128989	.,ENSBTAG00000005932,ENSBTAG00000005989,ENSBTAG00000011973,ENSBTAG00000019441,ENSBTAG00000021582,ENSBTAG00000046561	.,DCAF16,FAM184B,LAP3,LCORL,MED28,NCAPG	6	38869765	38869805	Meat_and_Carcass_Association	Carcass_weight	Abbrev=CWT	PUBMED_ID=24024930	FlankMarkers=rs109294917	PTO_name=dressed_carcass_weight	40
6	38537956	39458373	1129.45	0.00128989	.,ENSBTAG00000005932,ENSBTAG00000005989,ENSBTAG00000011973,ENSBTAG00000019441,ENSBTAG00000021582,ENSBTAG00000046561	.,DCAF16,FAM184B,LAP3,LCORL,MED28,NCAPG	6	38869765	38869805	Production_Association	Average_daily_gain	Abbrev=ADG	PUBMED_ID=27892541	breed=simmental	FlankMarkers=rs109294917	40
6	38537956	39458373	1129.45	0.00128989	.,ENSBTAG00000005932,ENSBTAG00000005989,ENSBTAG00000011973,ENSBTAG00000019441,ENSBTAG00000021582,ENSBTAG00000046561	.,DCAF16,FAM184B,LAP3,LCORL,MED28,NCAPG	6	38869765	38869805	Production_Association	Body_weight_(birth)	Abbrev=BW	PUBMED_ID=23851991	FlankMarkers=rs109294917	VTO_name=body_mass	40
6	38537956	39458373	1129.45	0.00128989	.,ENSBTAG00000005932,ENSBTAG00000005989,ENSBTAG00000011973,ENSBTAG00000019441,ENSBTAG00000021582,ENSBTAG00000046561	.,DCAF16,FAM184B,LAP3,LCORL,MED28,NCAPG	6	38869765	38869805	Production_Association	Body_weight_(weaning)	Abbrev=WWT	PUBMED_ID=23851991	FlankMarkers=rs109294917	VTO_name=body_mass	40
6	38537956	39458373	1129.45	0.00128989	.,ENSBTAG00000005932,ENSBTAG00000005989,ENSBTAG00000011973,ENSBTAG00000019441,ENSBTAG00000021582,ENSBTAG00000046561	.,DCAF16,FAM184B,LAP3,LCORL,MED28,NCAPG	6	38869765	38869805	Production_Association	Body_weight_(birth)	Abbrev=BW	PUBMED_ID=19966163	breed=charolais,gelbvieh,hereford,limousin,pinzgauer,red_angus,red_poll,simmental,Angus	FlankMarkers=rs109294917	40
6	38537956	39458373	1129.45	0.00128989	.,ENSBTAG00000005932,ENSBTAG00000005989,ENSBTAG00000011973,ENSBTAG00000019441,ENSBTAG00000021582,ENSBTAG00000046561	.,DCAF16,FAM184B,LAP3,LCORL,MED28,NCAPG	6	38869765	38869805	Production_Association	Body_weight_(weaning)	Abbrev=WWT	PUBMED_ID=19966163	breed=charolais,gelbvieh,hereford,limousin,pinzgauer,red_angus,red_poll,simmental,Angus	FlankMarkers=rs109294917	40
6	38537956	39458373	1129.45	0.00128989	.,ENSBTAG00000005932,ENSBTAG00000005989,ENSBTAG00000011973,ENSBTAG00000019441,ENSBTAG00000021582,ENSBTAG00000046561	.,DCAF16,FAM184B,LAP3,LCORL,MED28,NCAPG	6	38869765	38869805	Production_Association	Body_weight_(yearling)	Abbrev=W365	PUBMED_ID=19966163	breed=charolais,gelbvieh,hereford,limousin,pinzgauer,red_angus,red_poll,simmental,Angus	FlankMarkers=rs109294917	40
6	38537956	39458373	1129.45	0.00128989	.,ENSBTAG00000005932,ENSBTAG00000005989,ENSBTAG00000011973,ENSBTAG00000019441,ENSBTAG00000021582,ENSBTAG00000046561	.,DCAF16,FAM184B,LAP3,LCORL,MED28,NCAPG	6	38869765	38869805	Production_Association	Body_weight_gain	Abbrev=BWG	PUBMED_ID=19966163	breed=charolais,gelbvieh,hereford,limousin,pinzgauer,red_angus,red_poll,simmental,Angus	FlankMarkers=rs109294917	40
6	38537956	39458373	1129.45	0.00128989	.,ENSBTAG00000005932,ENSBTAG00000005989,ENSBTAG00000011973,ENSBTAG00000019441,ENSBTAG00000021582,ENSBTAG00000046561	.,DCAF16,FAM184B,LAP3,LCORL,MED28,NCAPG	6	38869765	38869805	Production_Association	Body_weight_gain	Abbrev=BWG	PUBMED_ID=19966163	breed=charolais,gelbvieh,hereford,limousin,pinzgauer,red_angus,red_poll,simmental,Angus	FlankMarkers=rs109294917	40
6	38537956	39458373	1129.45	0.00128989	.,ENSBTAG00000005932,ENSBTAG00000005989,ENSBTAG00000011973,ENSBTAG00000019441,ENSBTAG00000021582,ENSBTAG00000046561	.,DCAF16,FAM184B,LAP3,LCORL,MED28,NCAPG	6	38869765	38869805	Production_Association	Body_weight_gain	Abbrev=BWG	PUBMED_ID=19966163	breed=charolais,gelbvieh,hereford,limousin,pinzgauer,red_angus,red_poll,simmental,Angus	FlankMarkers=rs109294917	40
6	38537956	39458373	1129.45	0.00128989	.,ENSBTAG00000005932,ENSBTAG00000005989,ENSBTAG00000011973,ENSBTAG00000019441,ENSBTAG00000021582,ENSBTAG00000046561	.,DCAF16,FAM184B,LAP3,LCORL,MED28,NCAPG	6	38869765	38869805	Production_Association	Body_weight_gain	Abbrev=BWG	PUBMED_ID=19966163	breed=charolais,gelbvieh,hereford,limousin,pinzgauer,red_angus,red_poll,simmental,Angus	FlankMarkers=rs109294917	40
6	38537956	39458373	1129.45	0.00128989	.,ENSBTAG00000005932,ENSBTAG00000005989,ENSBTAG00000011973,ENSBTAG00000019441,ENSBTAG00000021582,ENSBTAG00000046561	.,DCAF16,FAM184B,LAP3,LCORL,MED28,NCAPG	6	38869765	38869805	Production_Association	Body_weight_gain	Abbrev=BWG	PUBMED_ID=19966163	breed=charolais,gelbvieh,hereford,limousin,pinzgauer,red_angus,red_poll,simmental,Angus	FlankMarkers=rs109294917	40
6	38537956	39458373	1129.45	0.00128989	.,ENSBTAG00000005932,ENSBTAG00000005989,ENSBTAG00000011973,ENSBTAG00000019441,ENSBTAG00000021582,ENSBTAG00000046561	.,DCAF16,FAM184B,LAP3,LCORL,MED28,NCAPG	6	38869765	38869805	Reproduction_Association	Calving_ease	Abbrev=CALEASE	PUBMED_ID=23226511	breed=piedmontese	FlankMarkers=rs109294917	40
6	38537956	39458373	1129.45	0.00128989	.,ENSBTAG00000005932,ENSBTAG00000005989,ENSBTAG00000011973,ENSBTAG00000019441,ENSBTAG00000021582,ENSBTAG00000046561	.,DCAF16,FAM184B,LAP3,LCORL,MED28,NCAPG	6	38870251	38870291	Milk_Association	Milk_protein_percentage	Abbrev=PP	PUBMED_ID=27760518	breed=norwegian_red	FlankMarkers=rs109153004	40
6	38537956	39458373	1129.45	0.00128989	.,ENSBTAG00000005932,ENSBTAG00000005989,ENSBTAG00000011973,ENSBTAG00000019441,ENSBTAG00000021582,ENSBTAG00000046561	.,DCAF16,FAM184B,LAP3,LCORL,MED28,NCAPG	6	38870251	38870291	Milk_Association	Milk_fat_percentage	Abbrev=FP	PUBMED_ID=27760518	breed=norwegian_red	FlankMarkers=rs109153004	40
6	38537956	39458373	1129.45	0.00128989	.,ENSBTAG00000005932,ENSBTAG00000005989,ENSBTAG00000011973,ENSBTAG00000019441,ENSBTAG00000021582,ENSBTAG00000046561	.,DCAF16,FAM184B,LAP3,LCORL,MED28,NCAPG	6	38870251	38870291	Production_Association	Average_daily_gain	Abbrev=ADG	PUBMED_ID=27892541	breed=simmental	FlankMarkers=rs109153004	40
6	38537956	39458373	1129.45	0.00128989	.,ENSBTAG00000005932,ENSBTAG00000005989,ENSBTAG00000011973,ENSBTAG00000019441,ENSBTAG00000021582,ENSBTAG00000046561	.,DCAF16,FAM184B,LAP3,LCORL,MED28,NCAPG	6	38878804	38878844	Milk_Association	Milk_protein_percentage	Abbrev=PP	PUBMED_ID=27760518	breed=norwegian_red	FlankMarkers=rs109394155	40
6	38537956	39458373	1129.45	0.00128989	.,ENSBTAG00000005932,ENSBTAG00000005989,ENSBTAG00000011973,ENSBTAG00000019441,ENSBTAG00000021582,ENSBTAG00000046561	.,DCAF16,FAM184B,LAP3,LCORL,MED28,NCAPG	6	38878804	38878844	Milk_Association	Milk_fat_percentage	Abbrev=FP	PUBMED_ID=27760518	breed=norwegian_red	FlankMarkers=rs109394155	40
6	38537956	39458373	1129.45	0.00128989	.,ENSBTAG00000005932,ENSBTAG00000005989,ENSBTAG00000011973,ENSBTAG00000019441,ENSBTAG00000021582,ENSBTAG00000046561	.,DCAF16,FAM184B,LAP3,LCORL,MED28,NCAPG	6	38878804	38878844	Production_Association	Average_daily_gain	Abbrev=ADG	PUBMED_ID=27892541	breed=simmental	FlankMarkers=rs109394155	40
6	38537956	39458373	1129.45	0.00128989	.,ENSBTAG00000005932,ENSBTAG00000005989,ENSBTAG00000011973,ENSBTAG00000019441,ENSBTAG00000021582,ENSBTAG00000046561	.,DCAF16,FAM184B,LAP3,LCORL,MED28,NCAPG	6	38892822	38892862	Milk_Association	Milk_protein_percentage	Abbrev=PP	PUBMED_ID=27760518	breed=norwegian_red	FlankMarkers=rs110034308	40
6	38537956	39458373	1129.45	0.00128989	.,ENSBTAG00000005932,ENSBTAG00000005989,ENSBTAG00000011973,ENSBTAG00000019441,ENSBTAG00000021582,ENSBTAG00000046561	.,DCAF16,FAM184B,LAP3,LCORL,MED28,NCAPG	6	38893967	38894007	Reproduction_Association	Calf_size	Abbrev=CALFSZ	PUBMED_ID=25935543	breed=ayrshire,danish_red,Swedish_Red-and-White	FlankMarkers=rs385255004	40
6	38537956	39458373	1129.45	0.00128989	.,ENSBTAG00000005932,ENSBTAG00000005989,ENSBTAG00000011973,ENSBTAG00000019441,ENSBTAG00000021582,ENSBTAG00000046561	.,DCAF16,FAM184B,LAP3,LCORL,MED28,NCAPG	6	38897608	38897648	Meat_and_Carcass_Association	Fat_thickness_at_the_12th_rib	Abbrev=FATTH	PUBMED_ID=22168586	FlankMarkers=rs109987915	VTO_name=subcutaneous_adipose_thickness	40
6	38537956	39458373	1129.45	0.00128989	.,ENSBTAG00000005932,ENSBTAG00000005989,ENSBTAG00000011973,ENSBTAG00000019441,ENSBTAG00000021582,ENSBTAG00000046561	.,DCAF16,FAM184B,LAP3,LCORL,MED28,NCAPG	6	38897608	38897648	Meat_and_Carcass_Association	Carcass_weight	Abbrev=CWT	PUBMED_ID=22168586	FlankMarkers=rs109987915	PTO_name=dressed_carcass_weight	40
6	38537956	39458373	1129.45	0.00128989	.,ENSBTAG00000005932,ENSBTAG00000005989,ENSBTAG00000011973,ENSBTAG00000019441,ENSBTAG00000021582,ENSBTAG00000046561	.,DCAF16,FAM184B,LAP3,LCORL,MED28,NCAPG	6	38897608	38897648	Meat_and_Carcass_Association	Longissimus_muscle_area	Abbrev=LMA	PUBMED_ID=22168586	FlankMarkers=rs109987915	VTO_name=longissimus_thoracis_muscle_area	40
6	38537956	39458373	1129.45	0.00128989	.,ENSBTAG00000005932,ENSBTAG00000005989,ENSBTAG00000011973,ENSBTAG00000019441,ENSBTAG00000021582,ENSBTAG00000046561	.,DCAF16,FAM184B,LAP3,LCORL,MED28,NCAPG	6	38897608	38897648	Milk_Association	Milk_protein_percentage	Abbrev=PP	PUBMED_ID=27760518	breed=norwegian_red	FlankMarkers=rs109987915	40
6	38537956	39458373	1129.45	0.00128989	.,ENSBTAG00000005932,ENSBTAG00000005989,ENSBTAG00000011973,ENSBTAG00000019441,ENSBTAG00000021582,ENSBTAG00000046561	.,DCAF16,FAM184B,LAP3,LCORL,MED28,NCAPG	6	38897608	38897648	Production_Association	Average_daily_feed_intake	Abbrev=ADFI	PUBMED_ID=22168586	FlankMarkers=rs109987915	CMO_name=average_daily_food_intake_weight	40
6	38537956	39458373	1129.45	0.00128989	.,ENSBTAG00000005932,ENSBTAG00000005989,ENSBTAG00000011973,ENSBTAG00000019441,ENSBTAG00000021582,ENSBTAG00000046561	.,DCAF16,FAM184B,LAP3,LCORL,MED28,NCAPG	6	38897608	38897648	Production_Association	Average_daily_gain	Abbrev=ADG	PUBMED_ID=22168586	FlankMarkers=rs109987915	VTO_name=postnatal_growth_trait	40
6	38537956	39458373	1129.45	0.00128989	.,ENSBTAG00000005932,ENSBTAG00000005989,ENSBTAG00000011973,ENSBTAG00000019441,ENSBTAG00000021582,ENSBTAG00000046561	.,DCAF16,FAM184B,LAP3,LCORL,MED28,NCAPG	6	38900255	38900295	Milk_Association	Milk_protein_percentage	Abbrev=PP	PUBMED_ID=27760518	breed=norwegian_red	FlankMarkers=rs132741545	40
6	38537956	39458373	1129.45	0.00128989	.,ENSBTAG00000005932,ENSBTAG00000005989,ENSBTAG00000011973,ENSBTAG00000019441,ENSBTAG00000021582,ENSBTAG00000046561	.,DCAF16,FAM184B,LAP3,LCORL,MED28,NCAPG	6	38900255	38900295	Milk_Association	Milk_fat_percentage	Abbrev=FP	PUBMED_ID=27760518	breed=norwegian_red	FlankMarkers=rs132741545	40
6	38537956	39458373	1129.45	0.00128989	.,ENSBTAG00000005932,ENSBTAG00000005989,ENSBTAG00000011973,ENSBTAG00000019441,ENSBTAG00000021582,ENSBTAG00000046561	.,DCAF16,FAM184B,LAP3,LCORL,MED28,NCAPG	6	38910081	38910121	Reproduction_Association	Calf_size	Abbrev=CALFSZ	PUBMED_ID=25935543	breed=ayrshire,danish_red,Swedish_Red-and-White	FlankMarkers=rs379009029	40
6	38537956	39458373	1129.45	0.00128989	.,ENSBTAG00000005932,ENSBTAG00000005989,ENSBTAG00000011973,ENSBTAG00000019441,ENSBTAG00000021582,ENSBTAG00000046561	.,DCAF16,FAM184B,LAP3,LCORL,MED28,NCAPG	6	38910099	38910139	Reproduction_Association	Calf_size	Abbrev=CALFSZ	PUBMED_ID=25935543	breed=ayrshire,danish_red,Swedish_Red-and-White	FlankMarkers=rs381823183	40
6	38537956	39458373	1129.45	0.00128989	.,ENSBTAG00000005932,ENSBTAG00000005989,ENSBTAG00000011973,ENSBTAG00000019441,ENSBTAG00000021582,ENSBTAG00000046561	.,DCAF16,FAM184B,LAP3,LCORL,MED28,NCAPG	6	38911528	38911568	Reproduction_Association	Calf_size	Abbrev=CALFSZ	PUBMED_ID=25935543	breed=ayrshire,danish_red,Swedish_Red-and-White	FlankMarkers=rs109256415	40
6	38537956	39458373	1129.45	0.00128989	.,ENSBTAG00000005932,ENSBTAG00000005989,ENSBTAG00000011973,ENSBTAG00000019441,ENSBTAG00000021582,ENSBTAG00000046561	.,DCAF16,FAM184B,LAP3,LCORL,MED28,NCAPG	6	38914176	38914216	Reproduction_Association	Calf_size	Abbrev=CALFSZ	PUBMED_ID=25935543	breed=ayrshire,danish_red,Swedish_Red-and-White	FlankMarkers=rs110995268	40
6	38537956	39458373	1129.45	0.00128989	.,ENSBTAG00000005932,ENSBTAG00000005989,ENSBTAG00000011973,ENSBTAG00000019441,ENSBTAG00000021582,ENSBTAG00000046561	.,DCAF16,FAM184B,LAP3,LCORL,MED28,NCAPG	6	38917436	38917476	Milk_Association	Milk_protein_percentage	Abbrev=PP	PUBMED_ID=27760518	breed=norwegian_red	FlankMarkers=rs137111419	40
6	38537956	39458373	1129.45	0.00128989	.,ENSBTAG00000005932,ENSBTAG00000005989,ENSBTAG00000011973,ENSBTAG00000019441,ENSBTAG00000021582,ENSBTAG00000046561	.,DCAF16,FAM184B,LAP3,LCORL,MED28,NCAPG	6	38917436	38917476	Milk_Association	Milk_fat_percentage	Abbrev=FP	PUBMED_ID=27760518	breed=norwegian_red	FlankMarkers=rs137111419	40
6	38537956	39458373	1129.45	0.00128989	.,ENSBTAG00000005932,ENSBTAG00000005989,ENSBTAG00000011973,ENSBTAG00000019441,ENSBTAG00000021582,ENSBTAG00000046561	.,DCAF16,FAM184B,LAP3,LCORL,MED28,NCAPG	6	38923513	38923553	Milk_Association	Milk_protein_percentage	Abbrev=PP	PUBMED_ID=27760518	breed=norwegian_red	FlankMarkers=rs109492119	40
6	38537956	39458373	1129.45	0.00128989	.,ENSBTAG00000005932,ENSBTAG00000005989,ENSBTAG00000011973,ENSBTAG00000019441,ENSBTAG00000021582,ENSBTAG00000046561	.,DCAF16,FAM184B,LAP3,LCORL,MED28,NCAPG	6	38923513	38923553	Milk_Association	Milk_fat_percentage	Abbrev=FP	PUBMED_ID=27760518	breed=norwegian_red	FlankMarkers=rs109492119	40
6	38537956	39458373	1129.45	0.00128989	.,ENSBTAG00000005932,ENSBTAG00000005989,ENSBTAG00000011973,ENSBTAG00000019441,ENSBTAG00000021582,ENSBTAG00000046561	.,DCAF16,FAM184B,LAP3,LCORL,MED28,NCAPG	6	38938992	38939032	Meat_and_Carcass_Association	Carcass_weight	Abbrev=CWT	PUBMED_ID=22607022	breed=Wagyu	FlankMarkers=rs110834363	40
6	38537956	39458373	1129.45	0.00128989	.,ENSBTAG00000005932,ENSBTAG00000005989,ENSBTAG00000011973,ENSBTAG00000019441,ENSBTAG00000021582,ENSBTAG00000046561	.,DCAF16,FAM184B,LAP3,LCORL,MED28,NCAPG	6	38938992	38939032	Meat_and_Carcass_Association	Carcass_weight	Abbrev=CWT	PUBMED_ID=24024930	FlankMarkers=rs110834363	PTO_name=dressed_carcass_weight	40
6	38537956	39458373	1129.45	0.00128989	.,ENSBTAG00000005932,ENSBTAG00000005989,ENSBTAG00000011973,ENSBTAG00000019441,ENSBTAG00000021582,ENSBTAG00000046561	.,DCAF16,FAM184B,LAP3,LCORL,MED28,NCAPG	6	38938992	38939032	Production_Association	Body_weight_(birth)	Abbrev=BW	PUBMED_ID=23851991	FlankMarkers=rs110834363	VTO_name=body_mass	40
6	38537956	39458373	1129.45	0.00128989	.,ENSBTAG00000005932,ENSBTAG00000005989,ENSBTAG00000011973,ENSBTAG00000019441,ENSBTAG00000021582,ENSBTAG00000046561	.,DCAF16,FAM184B,LAP3,LCORL,MED28,NCAPG	6	38938992	38939032	Production_Association	Body_weight_(weaning)	Abbrev=WWT	PUBMED_ID=23851991	FlankMarkers=rs110834363	VTO_name=body_mass	40
6	38537956	39458373	1129.45	0.00128989	.,ENSBTAG00000005932,ENSBTAG00000005989,ENSBTAG00000011973,ENSBTAG00000019441,ENSBTAG00000021582,ENSBTAG00000046561	.,DCAF16,FAM184B,LAP3,LCORL,MED28,NCAPG	6	38938992	38939032	Production_Association	Metabolic_body_weight	Abbrev=MBW	PUBMED_ID=23851991	FlankMarkers=rs110834363	VTO_name=body_mass	40
6	38537956	39458373	1129.45	0.00128989	.,ENSBTAG00000005932,ENSBTAG00000005989,ENSBTAG00000011973,ENSBTAG00000019441,ENSBTAG00000021582,ENSBTAG00000046561	.,DCAF16,FAM184B,LAP3,LCORL,MED28,NCAPG	6	38938992	38939032	Production_Association	Body_weight_(birth)	Abbrev=BW	PUBMED_ID=19966163	breed=charolais,gelbvieh,hereford,limousin,pinzgauer,red_angus,red_poll,simmental,Angus	FlankMarkers=rs110834363	40
6	38537956	39458373	1129.45	0.00128989	.,ENSBTAG00000005932,ENSBTAG00000005989,ENSBTAG00000011973,ENSBTAG00000019441,ENSBTAG00000021582,ENSBTAG00000046561	.,DCAF16,FAM184B,LAP3,LCORL,MED28,NCAPG	6	38938992	38939032	Production_Association	Body_weight_(weaning)	Abbrev=WWT	PUBMED_ID=19966163	breed=charolais,gelbvieh,hereford,limousin,pinzgauer,red_angus,red_poll,simmental,Angus	FlankMarkers=rs110834363	40
6	38537956	39458373	1129.45	0.00128989	.,ENSBTAG00000005932,ENSBTAG00000005989,ENSBTAG00000011973,ENSBTAG00000019441,ENSBTAG00000021582,ENSBTAG00000046561	.,DCAF16,FAM184B,LAP3,LCORL,MED28,NCAPG	6	38938992	38939032	Production_Association	Body_weight_(yearling)	Abbrev=W365	PUBMED_ID=19966163	breed=charolais,gelbvieh,hereford,limousin,pinzgauer,red_angus,red_poll,simmental,Angus	FlankMarkers=rs110834363	40
6	38537956	39458373	1129.45	0.00128989	.,ENSBTAG00000005932,ENSBTAG00000005989,ENSBTAG00000011973,ENSBTAG00000019441,ENSBTAG00000021582,ENSBTAG00000046561	.,DCAF16,FAM184B,LAP3,LCORL,MED28,NCAPG	6	38938992	38939032	Production_Association	Body_weight_gain	Abbrev=BWG	PUBMED_ID=19966163	breed=charolais,gelbvieh,hereford,limousin,pinzgauer,red_angus,red_poll,simmental,Angus	FlankMarkers=rs110834363	40
6	38537956	39458373	1129.45	0.00128989	.,ENSBTAG00000005932,ENSBTAG00000005989,ENSBTAG00000011973,ENSBTAG00000019441,ENSBTAG00000021582,ENSBTAG00000046561	.,DCAF16,FAM184B,LAP3,LCORL,MED28,NCAPG	6	38938992	38939032	Production_Association	Body_weight_gain	Abbrev=BWG	PUBMED_ID=19966163	breed=charolais,gelbvieh,hereford,limousin,pinzgauer,red_angus,red_poll,simmental,Angus	FlankMarkers=rs110834363	40
6	38537956	39458373	1129.45	0.00128989	.,ENSBTAG00000005932,ENSBTAG00000005989,ENSBTAG00000011973,ENSBTAG00000019441,ENSBTAG00000021582,ENSBTAG00000046561	.,DCAF16,FAM184B,LAP3,LCORL,MED28,NCAPG	6	38938992	38939032	Production_Association	Body_weight_gain	Abbrev=BWG	PUBMED_ID=19966163	breed=charolais,gelbvieh,hereford,limousin,pinzgauer,red_angus,red_poll,simmental,Angus	FlankMarkers=rs110834363	40
6	38537956	39458373	1129.45	0.00128989	.,ENSBTAG00000005932,ENSBTAG00000005989,ENSBTAG00000011973,ENSBTAG00000019441,ENSBTAG00000021582,ENSBTAG00000046561	.,DCAF16,FAM184B,LAP3,LCORL,MED28,NCAPG	6	38938992	38939032	Production_Association	Body_weight_gain	Abbrev=BWG	PUBMED_ID=19966163	breed=charolais,gelbvieh,hereford,limousin,pinzgauer,red_angus,red_poll,simmental,Angus	FlankMarkers=rs110834363	40
6	38537956	39458373	1129.45	0.00128989	.,ENSBTAG00000005932,ENSBTAG00000005989,ENSBTAG00000011973,ENSBTAG00000019441,ENSBTAG00000021582,ENSBTAG00000046561	.,DCAF16,FAM184B,LAP3,LCORL,MED28,NCAPG	6	38938992	38939032	Production_Association	Body_weight_gain	Abbrev=BWG	PUBMED_ID=19966163	breed=charolais,gelbvieh,hereford,limousin,pinzgauer,red_angus,red_poll,simmental,Angus	FlankMarkers=rs110834363	40
6	38537956	39458373	1129.45	0.00128989	.,ENSBTAG00000005932,ENSBTAG00000005989,ENSBTAG00000011973,ENSBTAG00000019441,ENSBTAG00000021582,ENSBTAG00000046561	.,DCAF16,FAM184B,LAP3,LCORL,MED28,NCAPG	6	38938992	38939032	Reproduction_Association	Calving_ease	Abbrev=CALEASE	PUBMED_ID=23226511	breed=piedmontese	FlankMarkers=rs110834363	40
6	38537956	39458373	1129.45	0.00128989	.,ENSBTAG00000005932,ENSBTAG00000005989,ENSBTAG00000011973,ENSBTAG00000019441,ENSBTAG00000021582,ENSBTAG00000046561	.,DCAF16,FAM184B,LAP3,LCORL,MED28,NCAPG	6	38942083	38942123	Reproduction_Association	Calf_size	Abbrev=CALFSZ	PUBMED_ID=25935543	breed=ayrshire,danish_red,Swedish_Red-and-White	FlankMarkers=rs109188585	40
6	38537956	39458373	1129.45	0.00128989	.,ENSBTAG00000005932,ENSBTAG00000005989,ENSBTAG00000011973,ENSBTAG00000019441,ENSBTAG00000021582,ENSBTAG00000046561	.,DCAF16,FAM184B,LAP3,LCORL,MED28,NCAPG	6	38947544	38947584	Reproduction_Association	Calf_size	Abbrev=CALFSZ	PUBMED_ID=25935543	breed=ayrshire,danish_red,Swedish_Red-and-White	FlankMarkers=rs110369727	40
6	38537956	39458373	1129.45	0.00128989	.,ENSBTAG00000005932,ENSBTAG00000005989,ENSBTAG00000011973,ENSBTAG00000019441,ENSBTAG00000021582,ENSBTAG00000046561	.,DCAF16,FAM184B,LAP3,LCORL,MED28,NCAPG	6	38950050	38950090	Milk_Association	Milk_protein_percentage	Abbrev=PP	PUBMED_ID=27760518	breed=norwegian_red	FlankMarkers=rs134831130	40
6	38537956	39458373	1129.45	0.00128989	.,ENSBTAG00000005932,ENSBTAG00000005989,ENSBTAG00000011973,ENSBTAG00000019441,ENSBTAG00000021582,ENSBTAG00000046561	.,DCAF16,FAM184B,LAP3,LCORL,MED28,NCAPG	6	38950050	38950090	Milk_Association	Milk_fat_percentage	Abbrev=FP	PUBMED_ID=27760518	breed=norwegian_red	FlankMarkers=rs134831130	40
6	38537956	39458373	1129.45	0.00128989	.,ENSBTAG00000005932,ENSBTAG00000005989,ENSBTAG00000011973,ENSBTAG00000019441,ENSBTAG00000021582,ENSBTAG00000046561	.,DCAF16,FAM184B,LAP3,LCORL,MED28,NCAPG	6	38956089	38956129	Reproduction_Association	Calf_size	Abbrev=CALFSZ	PUBMED_ID=25935543	breed=ayrshire,danish_red,Swedish_Red-and-White	FlankMarkers=rs109810741	40
6	38537956	39458373	1129.45	0.00128989	.,ENSBTAG00000005932,ENSBTAG00000005989,ENSBTAG00000011973,ENSBTAG00000019441,ENSBTAG00000021582,ENSBTAG00000046561	.,DCAF16,FAM184B,LAP3,LCORL,MED28,NCAPG	6	38956479	38956519	Production_Association	Net_merit	Abbrev=NM	PUBMED_ID=23759029	breed=holstein	FlankMarkers=rs109301655	40
6	38537956	39458373	1129.45	0.00128989	.,ENSBTAG00000005932,ENSBTAG00000005989,ENSBTAG00000011973,ENSBTAG00000019441,ENSBTAG00000021582,ENSBTAG00000046561	.,DCAF16,FAM184B,LAP3,LCORL,MED28,NCAPG	6	38956479	38956519	Reproduction_Association	Calving_ease	Abbrev=CALEASE	PUBMED_ID=25935543	breed=ayrshire,danish_red,Swedish_Red-and-White	FlankMarkers=rs109301655	40
6	38537956	39458373	1129.45	0.00128989	.,ENSBTAG00000005932,ENSBTAG00000005989,ENSBTAG00000011973,ENSBTAG00000019441,ENSBTAG00000021582,ENSBTAG00000046561	.,DCAF16,FAM184B,LAP3,LCORL,MED28,NCAPG	6	38956479	38956519	Reproduction_Association	Calving_ease	Abbrev=CALEASE	PUBMED_ID=25935543	breed=ayrshire,danish_red,Swedish_Red-and-White	FlankMarkers=rs109301655	40
6	38537956	39458373	1129.45	0.00128989	.,ENSBTAG00000005932,ENSBTAG00000005989,ENSBTAG00000011973,ENSBTAG00000019441,ENSBTAG00000021582,ENSBTAG00000046561	.,DCAF16,FAM184B,LAP3,LCORL,MED28,NCAPG	6	38956479	38956519	Reproduction_Association	Calf_size	Abbrev=CALFSZ	PUBMED_ID=25935543	breed=ayrshire,danish_red,Swedish_Red-and-White	FlankMarkers=rs109301655	40
6	38537956	39458373	1129.45	0.00128989	.,ENSBTAG00000005932,ENSBTAG00000005989,ENSBTAG00000011973,ENSBTAG00000019441,ENSBTAG00000021582,ENSBTAG00000046561	.,DCAF16,FAM184B,LAP3,LCORL,MED28,NCAPG	6	38956479	38956519	Reproduction_Association	Calf_size	Abbrev=CALFSZ	PUBMED_ID=25935543	breed=ayrshire,danish_red,Swedish_Red-and-White	FlankMarkers=rs109301655	40
6	38537956	39458373	1129.45	0.00128989	.,ENSBTAG00000005932,ENSBTAG00000005989,ENSBTAG00000011973,ENSBTAG00000019441,ENSBTAG00000021582,ENSBTAG00000046561	.,DCAF16,FAM184B,LAP3,LCORL,MED28,NCAPG	6	38956479	38956519	Reproduction_Association	Calving_index	Abbrev=CALVIND	PUBMED_ID=25935543	breed=ayrshire,danish_red,Swedish_Red-and-White	FlankMarkers=rs109301655	40
6	38537956	39458373	1129.45	0.00128989	.,ENSBTAG00000005932,ENSBTAG00000005989,ENSBTAG00000011973,ENSBTAG00000019441,ENSBTAG00000021582,ENSBTAG00000046561	.,DCAF16,FAM184B,LAP3,LCORL,MED28,NCAPG	6	38956479	38956519	Reproduction_Association	Calf_size	Abbrev=CALFSZ	PUBMED_ID=25935543	breed=ayrshire,danish_red,Swedish_Red-and-White	FlankMarkers=rs109301655	40
6	38537956	39458373	1129.45	0.00128989	.,ENSBTAG00000005932,ENSBTAG00000005989,ENSBTAG00000011973,ENSBTAG00000019441,ENSBTAG00000021582,ENSBTAG00000046561	.,DCAF16,FAM184B,LAP3,LCORL,MED28,NCAPG	6	38960710	38960750	Reproduction_Association	Calf_size	Abbrev=CALFSZ	PUBMED_ID=25935543	breed=ayrshire,danish_red,Swedish_Red-and-White	FlankMarkers=rs109315734	40
6	38537956	39458373	1129.45	0.00128989	.,ENSBTAG00000005932,ENSBTAG00000005989,ENSBTAG00000011973,ENSBTAG00000019441,ENSBTAG00000021582,ENSBTAG00000046561	.,DCAF16,FAM184B,LAP3,LCORL,MED28,NCAPG	6	38962524	38962564	Milk_Association	Milk_protein_percentage	Abbrev=PP	PUBMED_ID=27760518	breed=norwegian_red	FlankMarkers=rs135344248	40
6	38537956	39458373	1129.45	0.00128989	.,ENSBTAG00000005932,ENSBTAG00000005989,ENSBTAG00000011973,ENSBTAG00000019441,ENSBTAG00000021582,ENSBTAG00000046561	.,DCAF16,FAM184B,LAP3,LCORL,MED28,NCAPG	6	38962524	38962564	Milk_Association	Milk_fat_percentage	Abbrev=FP	PUBMED_ID=27760518	breed=norwegian_red	FlankMarkers=rs135344248	40
6	38537956	39458373	1129.45	0.00128989	.,ENSBTAG00000005932,ENSBTAG00000005989,ENSBTAG00000011973,ENSBTAG00000019441,ENSBTAG00000021582,ENSBTAG00000046561	.,DCAF16,FAM184B,LAP3,LCORL,MED28,NCAPG	6	38963698	38963738	Reproduction_Association	Calf_size	Abbrev=CALFSZ	PUBMED_ID=25935543	breed=ayrshire,danish_red,Swedish_Red-and-White	FlankMarkers=rs377959514	40
6	38537956	39458373	1129.45	0.00128989	.,ENSBTAG00000005932,ENSBTAG00000005989,ENSBTAG00000011973,ENSBTAG00000019441,ENSBTAG00000021582,ENSBTAG00000046561	.,DCAF16,FAM184B,LAP3,LCORL,MED28,NCAPG	6	38967688	38967728	Milk_Association	Milk_protein_percentage	Abbrev=PP	PUBMED_ID=27760518	breed=norwegian_red	FlankMarkers=rs133169685	40
6	38537956	39458373	1129.45	0.00128989	.,ENSBTAG00000005932,ENSBTAG00000005989,ENSBTAG00000011973,ENSBTAG00000019441,ENSBTAG00000021582,ENSBTAG00000046561	.,DCAF16,FAM184B,LAP3,LCORL,MED28,NCAPG	6	38967688	38967728	Milk_Association	Milk_fat_percentage	Abbrev=FP	PUBMED_ID=27760518	breed=norwegian_red	FlankMarkers=rs133169685	40
6	38537956	39458373	1129.45	0.00128989	.,ENSBTAG00000005932,ENSBTAG00000005989,ENSBTAG00000011973,ENSBTAG00000019441,ENSBTAG00000021582,ENSBTAG00000046561	.,DCAF16,FAM184B,LAP3,LCORL,MED28,NCAPG	6	38977030	38977070	Reproduction_Association	Calf_size	Abbrev=CALFSZ	PUBMED_ID=25935543	breed=ayrshire,danish_red,Swedish_Red-and-White	FlankMarkers=rs109929997	40
6	38537956	39458373	1129.45	0.00128989	.,ENSBTAG00000005932,ENSBTAG00000005989,ENSBTAG00000011973,ENSBTAG00000019441,ENSBTAG00000021582,ENSBTAG00000046561	.,DCAF16,FAM184B,LAP3,LCORL,MED28,NCAPG	6	38980207	38980247	Milk_Association	Milk_protein_percentage	Abbrev=PP	PUBMED_ID=27760518	breed=norwegian_red	FlankMarkers=rs133663788	40
6	38537956	39458373	1129.45	0.00128989	.,ENSBTAG00000005932,ENSBTAG00000005989,ENSBTAG00000011973,ENSBTAG00000019441,ENSBTAG00000021582,ENSBTAG00000046561	.,DCAF16,FAM184B,LAP3,LCORL,MED28,NCAPG	6	38980207	38980247	Milk_Association	Milk_fat_percentage	Abbrev=FP	PUBMED_ID=27760518	breed=norwegian_red	FlankMarkers=rs133663788	40
6	38537956	39458373	1129.45	0.00128989	.,ENSBTAG00000005932,ENSBTAG00000005989,ENSBTAG00000011973,ENSBTAG00000019441,ENSBTAG00000021582,ENSBTAG00000046561	.,DCAF16,FAM184B,LAP3,LCORL,MED28,NCAPG	6	38981722	38981762	Reproduction_Association	Calf_size	Abbrev=CALFSZ	PUBMED_ID=25935543	breed=ayrshire,danish_red,Swedish_Red-and-White	FlankMarkers=rs109673676	40
6	38537956	39458373	1129.45	0.00128989	.,ENSBTAG00000005932,ENSBTAG00000005989,ENSBTAG00000011973,ENSBTAG00000019441,ENSBTAG00000021582,ENSBTAG00000046561	.,DCAF16,FAM184B,LAP3,LCORL,MED28,NCAPG	6	38984458	38984498	Milk_Association	Milk_protein_percentage	Abbrev=PP	PUBMED_ID=27760518	breed=norwegian_red	FlankMarkers=rs137260864	40
6	38537956	39458373	1129.45	0.00128989	.,ENSBTAG00000005932,ENSBTAG00000005989,ENSBTAG00000011973,ENSBTAG00000019441,ENSBTAG00000021582,ENSBTAG00000046561	.,DCAF16,FAM184B,LAP3,LCORL,MED28,NCAPG	6	38984458	38984498	Milk_Association	Milk_fat_percentage	Abbrev=FP	PUBMED_ID=27760518	breed=norwegian_red	FlankMarkers=rs137260864	40
6	38537956	39458373	1129.45	0.00128989	.,ENSBTAG00000005932,ENSBTAG00000005989,ENSBTAG00000011973,ENSBTAG00000019441,ENSBTAG00000021582,ENSBTAG00000046561	.,DCAF16,FAM184B,LAP3,LCORL,MED28,NCAPG	6	38989573	38989613	Meat_and_Carcass_Association	Fat_thickness_at_the_12th_rib	Abbrev=FATTH	PUBMED_ID=22168586	FlankMarkers=rs109114124	VTO_name=subcutaneous_adipose_thickness	40
6	38537956	39458373	1129.45	0.00128989	.,ENSBTAG00000005932,ENSBTAG00000005989,ENSBTAG00000011973,ENSBTAG00000019441,ENSBTAG00000021582,ENSBTAG00000046561	.,DCAF16,FAM184B,LAP3,LCORL,MED28,NCAPG	6	38989573	38989613	Meat_and_Carcass_Association	Carcass_weight	Abbrev=CWT	PUBMED_ID=22168586	FlankMarkers=rs109114124	PTO_name=dressed_carcass_weight	40
6	38537956	39458373	1129.45	0.00128989	.,ENSBTAG00000005932,ENSBTAG00000005989,ENSBTAG00000011973,ENSBTAG00000019441,ENSBTAG00000021582,ENSBTAG00000046561	.,DCAF16,FAM184B,LAP3,LCORL,MED28,NCAPG	6	38989573	38989613	Meat_and_Carcass_Association	Longissimus_muscle_area	Abbrev=LMA	PUBMED_ID=22168586	FlankMarkers=rs109114124	VTO_name=longissimus_thoracis_muscle_area	40
6	38537956	39458373	1129.45	0.00128989	.,ENSBTAG00000005932,ENSBTAG00000005989,ENSBTAG00000011973,ENSBTAG00000019441,ENSBTAG00000021582,ENSBTAG00000046561	.,DCAF16,FAM184B,LAP3,LCORL,MED28,NCAPG	6	38989573	38989613	Production_Association	Average_daily_feed_intake	Abbrev=ADFI	PUBMED_ID=22168586	FlankMarkers=rs109114124	CMO_name=average_daily_food_intake_weight	40
6	38537956	39458373	1129.45	0.00128989	.,ENSBTAG00000005932,ENSBTAG00000005989,ENSBTAG00000011973,ENSBTAG00000019441,ENSBTAG00000021582,ENSBTAG00000046561	.,DCAF16,FAM184B,LAP3,LCORL,MED28,NCAPG	6	38989573	38989613	Production_Association	Average_daily_gain	Abbrev=ADG	PUBMED_ID=22168586	FlankMarkers=rs109114124	VTO_name=postnatal_growth_trait	40
6	38537956	39458373	1129.45	0.00128989	.,ENSBTAG00000005932,ENSBTAG00000005989,ENSBTAG00000011973,ENSBTAG00000019441,ENSBTAG00000021582,ENSBTAG00000046561	.,DCAF16,FAM184B,LAP3,LCORL,MED28,NCAPG	6	38992801	38992841	Milk_Association	Milk_protein_percentage	Abbrev=PP	PUBMED_ID=27760518	breed=norwegian_red	FlankMarkers=rs136088613	40
6	38537956	39458373	1129.45	0.00128989	.,ENSBTAG00000005932,ENSBTAG00000005989,ENSBTAG00000011973,ENSBTAG00000019441,ENSBTAG00000021582,ENSBTAG00000046561	.,DCAF16,FAM184B,LAP3,LCORL,MED28,NCAPG	6	38992801	38992841	Milk_Association	Milk_fat_percentage	Abbrev=FP	PUBMED_ID=27760518	breed=norwegian_red	FlankMarkers=rs136088613	40
6	38537956	39458373	1129.45	0.00128989	.,ENSBTAG00000005932,ENSBTAG00000005989,ENSBTAG00000011973,ENSBTAG00000019441,ENSBTAG00000021582,ENSBTAG00000046561	.,DCAF16,FAM184B,LAP3,LCORL,MED28,NCAPG	6	39014557	39014597	Milk_Association	Milk_protein_percentage	Abbrev=PP	PUBMED_ID=27760518	breed=norwegian_red	FlankMarkers=rs132640138	40
6	38537956	39458373	1129.45	0.00128989	.,ENSBTAG00000005932,ENSBTAG00000005989,ENSBTAG00000011973,ENSBTAG00000019441,ENSBTAG00000021582,ENSBTAG00000046561	.,DCAF16,FAM184B,LAP3,LCORL,MED28,NCAPG	6	39014557	39014597	Milk_Association	Milk_fat_percentage	Abbrev=FP	PUBMED_ID=27760518	breed=norwegian_red	FlankMarkers=rs132640138	40
6	38537956	39458373	1129.45	0.00128989	.,ENSBTAG00000005932,ENSBTAG00000005989,ENSBTAG00000011973,ENSBTAG00000019441,ENSBTAG00000021582,ENSBTAG00000046561	.,DCAF16,FAM184B,LAP3,LCORL,MED28,NCAPG	6	39034181	39034221	Production_Association	Body_weight_(birth)	Abbrev=BW	PUBMED_ID=19966163	breed=charolais,gelbvieh,hereford,limousin,pinzgauer,red_angus,red_poll,simmental,Angus	FlankMarkers=rs110335851	40
6	38537956	39458373	1129.45	0.00128989	.,ENSBTAG00000005932,ENSBTAG00000005989,ENSBTAG00000011973,ENSBTAG00000019441,ENSBTAG00000021582,ENSBTAG00000046561	.,DCAF16,FAM184B,LAP3,LCORL,MED28,NCAPG	6	39034181	39034221	Production_Association	Body_weight_(weaning)	Abbrev=WWT	PUBMED_ID=19966163	breed=charolais,gelbvieh,hereford,limousin,pinzgauer,red_angus,red_poll,simmental,Angus	FlankMarkers=rs110335851	40
6	38537956	39458373	1129.45	0.00128989	.,ENSBTAG00000005932,ENSBTAG00000005989,ENSBTAG00000011973,ENSBTAG00000019441,ENSBTAG00000021582,ENSBTAG00000046561	.,DCAF16,FAM184B,LAP3,LCORL,MED28,NCAPG	6	39034181	39034221	Production_Association	Body_weight_(yearling)	Abbrev=W365	PUBMED_ID=19966163	breed=charolais,gelbvieh,hereford,limousin,pinzgauer,red_angus,red_poll,simmental,Angus	FlankMarkers=rs110335851	40
6	38537956	39458373	1129.45	0.00128989	.,ENSBTAG00000005932,ENSBTAG00000005989,ENSBTAG00000011973,ENSBTAG00000019441,ENSBTAG00000021582,ENSBTAG00000046561	.,DCAF16,FAM184B,LAP3,LCORL,MED28,NCAPG	6	39034181	39034221	Production_Association	Body_weight_gain	Abbrev=BWG	PUBMED_ID=19966163	breed=charolais,gelbvieh,hereford,limousin,pinzgauer,red_angus,red_poll,simmental,Angus	FlankMarkers=rs110335851	40
6	38537956	39458373	1129.45	0.00128989	.,ENSBTAG00000005932,ENSBTAG00000005989,ENSBTAG00000011973,ENSBTAG00000019441,ENSBTAG00000021582,ENSBTAG00000046561	.,DCAF16,FAM184B,LAP3,LCORL,MED28,NCAPG	6	39034181	39034221	Production_Association	Body_weight_gain	Abbrev=BWG	PUBMED_ID=19966163	breed=charolais,gelbvieh,hereford,limousin,pinzgauer,red_angus,red_poll,simmental,Angus	FlankMarkers=rs110335851	40
6	38537956	39458373	1129.45	0.00128989	.,ENSBTAG00000005932,ENSBTAG00000005989,ENSBTAG00000011973,ENSBTAG00000019441,ENSBTAG00000021582,ENSBTAG00000046561	.,DCAF16,FAM184B,LAP3,LCORL,MED28,NCAPG	6	39034181	39034221	Production_Association	Body_weight_gain	Abbrev=BWG	PUBMED_ID=19966163	breed=charolais,gelbvieh,hereford,limousin,pinzgauer,red_angus,red_poll,simmental,Angus	FlankMarkers=rs110335851	40
6	38537956	39458373	1129.45	0.00128989	.,ENSBTAG00000005932,ENSBTAG00000005989,ENSBTAG00000011973,ENSBTAG00000019441,ENSBTAG00000021582,ENSBTAG00000046561	.,DCAF16,FAM184B,LAP3,LCORL,MED28,NCAPG	6	39059718	39059758	Milk_Association	Milk_protein_percentage	Abbrev=PP	PUBMED_ID=27760518	breed=norwegian_red	FlankMarkers=rs132773206	40
6	38537956	39458373	1129.45	0.00128989	.,ENSBTAG00000005932,ENSBTAG00000005989,ENSBTAG00000011973,ENSBTAG00000019441,ENSBTAG00000021582,ENSBTAG00000046561	.,DCAF16,FAM184B,LAP3,LCORL,MED28,NCAPG	6	39059718	39059758	Milk_Association	Milk_fat_percentage	Abbrev=FP	PUBMED_ID=27760518	breed=norwegian_red	FlankMarkers=rs132773206	40
6	38537956	39458373	1129.45	0.00128989	.,ENSBTAG00000005932,ENSBTAG00000005989,ENSBTAG00000011973,ENSBTAG00000019441,ENSBTAG00000021582,ENSBTAG00000046561	.,DCAF16,FAM184B,LAP3,LCORL,MED28,NCAPG	6	39069699	39069739	Milk_Association	Milk_protein_percentage	Abbrev=PP	PUBMED_ID=27760518	breed=norwegian_red	FlankMarkers=rs109367170	40
6	38537956	39458373	1129.45	0.00128989	.,ENSBTAG00000005932,ENSBTAG00000005989,ENSBTAG00000011973,ENSBTAG00000019441,ENSBTAG00000021582,ENSBTAG00000046561	.,DCAF16,FAM184B,LAP3,LCORL,MED28,NCAPG	6	39069699	39069739	Milk_Association	Milk_fat_percentage	Abbrev=FP	PUBMED_ID=27760518	breed=norwegian_red	FlankMarkers=rs109367170	40
6	38537956	39458373	1129.45	0.00128989	.,ENSBTAG00000005932,ENSBTAG00000005989,ENSBTAG00000011973,ENSBTAG00000019441,ENSBTAG00000021582,ENSBTAG00000046561	.,DCAF16,FAM184B,LAP3,LCORL,MED28,NCAPG	6	39069699	39069739	Production_Association	Body_weight_(birth)	Abbrev=BW	PUBMED_ID=23851991	FlankMarkers=rs109367170	VTO_name=body_mass	40
6	38537956	39458373	1129.45	0.00128989	.,ENSBTAG00000005932,ENSBTAG00000005989,ENSBTAG00000011973,ENSBTAG00000019441,ENSBTAG00000021582,ENSBTAG00000046561	.,DCAF16,FAM184B,LAP3,LCORL,MED28,NCAPG	6	39069699	39069739	Production_Association	Body_weight_(weaning)	Abbrev=WWT	PUBMED_ID=23851991	FlankMarkers=rs109367170	VTO_name=body_mass	40
6	38537956	39458373	1129.45	0.00128989	.,ENSBTAG00000005932,ENSBTAG00000005989,ENSBTAG00000011973,ENSBTAG00000019441,ENSBTAG00000021582,ENSBTAG00000046561	.,DCAF16,FAM184B,LAP3,LCORL,MED28,NCAPG	6	39069699	39069739	Production_Association	Body_weight_(birth)	Abbrev=BW	PUBMED_ID=19966163	breed=charolais,gelbvieh,hereford,limousin,pinzgauer,red_angus,red_poll,simmental,Angus	FlankMarkers=rs109367170	40
6	38537956	39458373	1129.45	0.00128989	.,ENSBTAG00000005932,ENSBTAG00000005989,ENSBTAG00000011973,ENSBTAG00000019441,ENSBTAG00000021582,ENSBTAG00000046561	.,DCAF16,FAM184B,LAP3,LCORL,MED28,NCAPG	6	39069699	39069739	Production_Association	Body_weight_gain	Abbrev=BWG	PUBMED_ID=19966163	breed=charolais,gelbvieh,hereford,limousin,pinzgauer,red_angus,red_poll,simmental,Angus	FlankMarkers=rs109367170	40
6	38537956	39458373	1129.45	0.00128989	.,ENSBTAG00000005932,ENSBTAG00000005989,ENSBTAG00000011973,ENSBTAG00000019441,ENSBTAG00000021582,ENSBTAG00000046561	.,DCAF16,FAM184B,LAP3,LCORL,MED28,NCAPG	6	39072526	39072566	Reproduction_Association	Calving_index	Abbrev=CALVIND	PUBMED_ID=25935543	breed=ayrshire,danish_red,Swedish_Red-and-White	FlankMarkers=rs109576691	40
6	38537956	39458373	1129.45	0.00128989	.,ENSBTAG00000005932,ENSBTAG00000005989,ENSBTAG00000011973,ENSBTAG00000019441,ENSBTAG00000021582,ENSBTAG00000046561	.,DCAF16,FAM184B,LAP3,LCORL,MED28,NCAPG	6	39094320	39094360	Production_Association	Body_weight_(birth)	Abbrev=BW	PUBMED_ID=19966163	breed=charolais,gelbvieh,hereford,limousin,pinzgauer,red_angus,red_poll,simmental,Angus	FlankMarkers=rs110430755	40
6	38537956	39458373	1129.45	0.00128989	.,ENSBTAG00000005932,ENSBTAG00000005989,ENSBTAG00000011973,ENSBTAG00000019441,ENSBTAG00000021582,ENSBTAG00000046561	.,DCAF16,FAM184B,LAP3,LCORL,MED28,NCAPG	6	39094320	39094360	Production_Association	Body_weight_gain	Abbrev=BWG	PUBMED_ID=19966163	breed=charolais,gelbvieh,hereford,limousin,pinzgauer,red_angus,red_poll,simmental,Angus	FlankMarkers=rs110430755	40
6	38537956	39458373	1129.45	0.00128989	.,ENSBTAG00000005932,ENSBTAG00000005989,ENSBTAG00000011973,ENSBTAG00000019441,ENSBTAG00000021582,ENSBTAG00000046561	.,DCAF16,FAM184B,LAP3,LCORL,MED28,NCAPG	6	39094320	39094360	Production_Association	Body_weight_gain	Abbrev=BWG	PUBMED_ID=19966163	breed=charolais,gelbvieh,hereford,limousin,pinzgauer,red_angus,red_poll,simmental,Angus	FlankMarkers=rs110430755	40
6	38537956	39458373	1129.45	0.00128989	.,ENSBTAG00000005932,ENSBTAG00000005989,ENSBTAG00000011973,ENSBTAG00000019441,ENSBTAG00000021582,ENSBTAG00000046561	.,DCAF16,FAM184B,LAP3,LCORL,MED28,NCAPG	6	39094320	39094360	Reproduction_Association	Calving_ease	Abbrev=CALEASE	PUBMED_ID=23226511	breed=piedmontese	FlankMarkers=rs110430755	40
6	38537956	39458373	1129.45	0.00128989	.,ENSBTAG00000005932,ENSBTAG00000005989,ENSBTAG00000011973,ENSBTAG00000019441,ENSBTAG00000021582,ENSBTAG00000046561	.,DCAF16,FAM184B,LAP3,LCORL,MED28,NCAPG	6	39105339	39105379	Reproduction_Association	Calving_index	Abbrev=CALVIND	PUBMED_ID=25935543	breed=ayrshire,danish_red,Swedish_Red-and-White	FlankMarkers=rs207689046	40
6	38537956	39458373	1129.45	0.00128989	.,ENSBTAG00000005932,ENSBTAG00000005989,ENSBTAG00000011973,ENSBTAG00000019441,ENSBTAG00000021582,ENSBTAG00000046561	.,DCAF16,FAM184B,LAP3,LCORL,MED28,NCAPG	6	39114874	39114914	Production_Association	Body_weight_(birth)	Abbrev=BW	PUBMED_ID=19966163	breed=charolais,gelbvieh,hereford,limousin,pinzgauer,red_angus,red_poll,simmental,Angus	FlankMarkers=rs110856492	40
6	38537956	39458373	1129.45	0.00128989	.,ENSBTAG00000005932,ENSBTAG00000005989,ENSBTAG00000011973,ENSBTAG00000019441,ENSBTAG00000021582,ENSBTAG00000046561	.,DCAF16,FAM184B,LAP3,LCORL,MED28,NCAPG	6	39114874	39114914	Production_Association	Body_weight_gain	Abbrev=BWG	PUBMED_ID=19966163	breed=charolais,gelbvieh,hereford,limousin,pinzgauer,red_angus,red_poll,simmental,Angus	FlankMarkers=rs110856492	40
6	38537956	39458373	1129.45	0.00128989	.,ENSBTAG00000005932,ENSBTAG00000005989,ENSBTAG00000011973,ENSBTAG00000019441,ENSBTAG00000021582,ENSBTAG00000046561	.,DCAF16,FAM184B,LAP3,LCORL,MED28,NCAPG	6	39114874	39114914	Reproduction_Association	Calving_ease	Abbrev=CALEASE	PUBMED_ID=23226511	breed=piedmontese	FlankMarkers=rs110856492	40
6	38537956	39458373	1129.45	0.00128989	.,ENSBTAG00000005932,ENSBTAG00000005989,ENSBTAG00000011973,ENSBTAG00000019441,ENSBTAG00000021582,ENSBTAG00000046561	.,DCAF16,FAM184B,LAP3,LCORL,MED28,NCAPG	6	39139342	39139382	Reproduction_Association	Calving_index	Abbrev=CALVIND	PUBMED_ID=25935543	breed=ayrshire,danish_red,Swedish_Red-and-White	FlankMarkers=rs110186942	40
6	38537956	39458373	1129.45	0.00128989	.,ENSBTAG00000005932,ENSBTAG00000005989,ENSBTAG00000011973,ENSBTAG00000019441,ENSBTAG00000021582,ENSBTAG00000046561	.,DCAF16,FAM184B,LAP3,LCORL,MED28,NCAPG	6	39139744	39139784	Reproduction_Association	Calving_index	Abbrev=CALVIND	PUBMED_ID=25935543	breed=ayrshire,danish_red,Swedish_Red-and-White	FlankMarkers=rs384540439	40
6	38537956	39458373	1129.45	0.00128989	.,ENSBTAG00000005932,ENSBTAG00000005989,ENSBTAG00000011973,ENSBTAG00000019441,ENSBTAG00000021582,ENSBTAG00000046561	.,DCAF16,FAM184B,LAP3,LCORL,MED28,NCAPG	6	39140518	39140558	Reproduction_Association	Calving_index	Abbrev=CALVIND	PUBMED_ID=25935543	breed=ayrshire,danish_red,Swedish_Red-and-White	FlankMarkers=rs208984737	40
6	38537956	39458373	1129.45	0.00128989	.,ENSBTAG00000005932,ENSBTAG00000005989,ENSBTAG00000011973,ENSBTAG00000019441,ENSBTAG00000021582,ENSBTAG00000046561	.,DCAF16,FAM184B,LAP3,LCORL,MED28,NCAPG	6	39142305	39142345	Reproduction_Association	Calving_index	Abbrev=CALVIND	PUBMED_ID=25935543	breed=ayrshire,danish_red,Swedish_Red-and-White	FlankMarkers=rs109336064	40
6	38537956	39458373	1129.45	0.00128989	.,ENSBTAG00000005932,ENSBTAG00000005989,ENSBTAG00000011973,ENSBTAG00000019441,ENSBTAG00000021582,ENSBTAG00000046561	.,DCAF16,FAM184B,LAP3,LCORL,MED28,NCAPG	6	39142313	39142353	Reproduction_Association	Calving_index	Abbrev=CALVIND	PUBMED_ID=25935543	breed=ayrshire,danish_red,Swedish_Red-and-White	FlankMarkers=rs110116541	40
6	38537956	39458373	1129.45	0.00128989	.,ENSBTAG00000005932,ENSBTAG00000005989,ENSBTAG00000011973,ENSBTAG00000019441,ENSBTAG00000021582,ENSBTAG00000046561	.,DCAF16,FAM184B,LAP3,LCORL,MED28,NCAPG	6	39142410	39142450	Reproduction_Association	Calving_index	Abbrev=CALVIND	PUBMED_ID=25935543	breed=ayrshire,danish_red,Swedish_Red-and-White	FlankMarkers=rs382938133	40
6	38537956	39458373	1129.45	0.00128989	.,ENSBTAG00000005932,ENSBTAG00000005989,ENSBTAG00000011973,ENSBTAG00000019441,ENSBTAG00000021582,ENSBTAG00000046561	.,DCAF16,FAM184B,LAP3,LCORL,MED28,NCAPG	6	39147730	39147770	Milk_Association	Milk_protein_percentage	Abbrev=PP	PUBMED_ID=27760518	breed=norwegian_red	FlankMarkers=rs109291596	40
6	38537956	39458373	1129.45	0.00128989	.,ENSBTAG00000005932,ENSBTAG00000005989,ENSBTAG00000011973,ENSBTAG00000019441,ENSBTAG00000021582,ENSBTAG00000046561	.,DCAF16,FAM184B,LAP3,LCORL,MED28,NCAPG	6	39147730	39147770	Milk_Association	Milk_fat_percentage	Abbrev=FP	PUBMED_ID=27760518	breed=norwegian_red	FlankMarkers=rs109291596	40
6	38537956	39458373	1129.45	0.00128989	.,ENSBTAG00000005932,ENSBTAG00000005989,ENSBTAG00000011973,ENSBTAG00000019441,ENSBTAG00000021582,ENSBTAG00000046561	.,DCAF16,FAM184B,LAP3,LCORL,MED28,NCAPG	6	39148401	39148441	Reproduction_Association	Calving_index	Abbrev=CALVIND	PUBMED_ID=25935543	breed=ayrshire,danish_red,Swedish_Red-and-White	FlankMarkers=rs110704385	40
6	38537956	39458373	1129.45	0.00128989	.,ENSBTAG00000005932,ENSBTAG00000005989,ENSBTAG00000011973,ENSBTAG00000019441,ENSBTAG00000021582,ENSBTAG00000046561	.,DCAF16,FAM184B,LAP3,LCORL,MED28,NCAPG	6	39164024	39164064	Reproduction_Association	Calving_index	Abbrev=CALVIND	PUBMED_ID=25935543	breed=ayrshire,danish_red,Swedish_Red-and-White	FlankMarkers=rs379180947	40
6	38537956	39458373	1129.45	0.00128989	.,ENSBTAG00000005932,ENSBTAG00000005989,ENSBTAG00000011973,ENSBTAG00000019441,ENSBTAG00000021582,ENSBTAG00000046561	.,DCAF16,FAM184B,LAP3,LCORL,MED28,NCAPG	6	39165784	39165824	Reproduction_Association	Calving_index	Abbrev=CALVIND	PUBMED_ID=25935543	breed=ayrshire,danish_red,Swedish_Red-and-White	FlankMarkers=rs384077114	40
6	38537956	39458373	1129.45	0.00128989	.,ENSBTAG00000005932,ENSBTAG00000005989,ENSBTAG00000011973,ENSBTAG00000019441,ENSBTAG00000021582,ENSBTAG00000046561	.,DCAF16,FAM184B,LAP3,LCORL,MED28,NCAPG	6	39172842	39172882	Production_Association	Body_weight_(birth)	Abbrev=BW	PUBMED_ID=23851991	FlankMarkers=rs43027303	VTO_name=body_mass	40
6	38537956	39458373	1129.45	0.00128989	.,ENSBTAG00000005932,ENSBTAG00000005989,ENSBTAG00000011973,ENSBTAG00000019441,ENSBTAG00000021582,ENSBTAG00000046561	.,DCAF16,FAM184B,LAP3,LCORL,MED28,NCAPG	6	39172842	39172882	Production_Association	Body_weight_(birth)	Abbrev=BW	PUBMED_ID=19966163	breed=charolais,gelbvieh,hereford,limousin,pinzgauer,red_angus,red_poll,simmental,Angus	FlankMarkers=rs43027303	40
6	38537956	39458373	1129.45	0.00128989	.,ENSBTAG00000005932,ENSBTAG00000005989,ENSBTAG00000011973,ENSBTAG00000019441,ENSBTAG00000021582,ENSBTAG00000046561	.,DCAF16,FAM184B,LAP3,LCORL,MED28,NCAPG	6	39172842	39172882	Production_Association	Body_weight_gain	Abbrev=BWG	PUBMED_ID=19966163	breed=charolais,gelbvieh,hereford,limousin,pinzgauer,red_angus,red_poll,simmental,Angus	FlankMarkers=rs43027303	40
6	38537956	39458373	1129.45	0.00128989	.,ENSBTAG00000005932,ENSBTAG00000005989,ENSBTAG00000011973,ENSBTAG00000019441,ENSBTAG00000021582,ENSBTAG00000046561	.,DCAF16,FAM184B,LAP3,LCORL,MED28,NCAPG	6	39172842	39172882	Production_Association	Body_weight_gain	Abbrev=BWG	PUBMED_ID=19966163	breed=charolais,gelbvieh,hereford,limousin,pinzgauer,red_angus,red_poll,simmental,Angus	FlankMarkers=rs43027303	40
6	38537956	39458373	1129.45	0.00128989	.,ENSBTAG00000005932,ENSBTAG00000005989,ENSBTAG00000011973,ENSBTAG00000019441,ENSBTAG00000021582,ENSBTAG00000046561	.,DCAF16,FAM184B,LAP3,LCORL,MED28,NCAPG	6	39172842	39172882	Production_Association	Body_weight_(yearling)	Abbrev=W365	PUBMED_ID=19966163	breed=charolais,gelbvieh,hereford,limousin,pinzgauer,red_angus,red_poll,simmental,Angus	FlankMarkers=rs43027303	40
6	38537956	39458373	1129.45	0.00128989	.,ENSBTAG00000005932,ENSBTAG00000005989,ENSBTAG00000011973,ENSBTAG00000019441,ENSBTAG00000021582,ENSBTAG00000046561	.,DCAF16,FAM184B,LAP3,LCORL,MED28,NCAPG	6	39172842	39172882	Reproduction_Association	Calving_ease	Abbrev=CALEASE	PUBMED_ID=23226511	breed=piedmontese	FlankMarkers=rs43027303	40
6	38537956	39458373	1129.45	0.00128989	.,ENSBTAG00000005932,ENSBTAG00000005989,ENSBTAG00000011973,ENSBTAG00000019441,ENSBTAG00000021582,ENSBTAG00000046561	.,DCAF16,FAM184B,LAP3,LCORL,MED28,NCAPG	6	39216848	39216888	Meat_and_Carcass_Association	Carcass_weight	Abbrev=CWT	PUBMED_ID=24906442	breed=simmental	FlankMarkers=rs81139192,rs29026121,rs81129153	40
6	38537956	39458373	1129.45	0.00128989	.,ENSBTAG00000005932,ENSBTAG00000005989,ENSBTAG00000011973,ENSBTAG00000019441,ENSBTAG00000021582,ENSBTAG00000046561	.,DCAF16,FAM184B,LAP3,LCORL,MED28,NCAPG	6	39216848	39216888	Production_Association	Body_weight_(birth)	Abbrev=BW	PUBMED_ID=24906442	breed=simmental	FlankMarkers=rs81139192,rs29026121,rs81129153	40
6	38537956	39458373	1129.45	0.00128989	.,ENSBTAG00000005932,ENSBTAG00000005989,ENSBTAG00000011973,ENSBTAG00000019441,ENSBTAG00000021582,ENSBTAG00000046561	.,DCAF16,FAM184B,LAP3,LCORL,MED28,NCAPG	6	39234831	39234871	Production_Association	Metabolic_body_weight	Abbrev=MBW	PUBMED_ID=28521758	breed=simmental,Angus	FlankMarkers=rs137167351	40
6	38537956	39458373	1129.45	0.00128989	.,ENSBTAG00000005932,ENSBTAG00000005989,ENSBTAG00000011973,ENSBTAG00000019441,ENSBTAG00000021582,ENSBTAG00000046561	.,DCAF16,FAM184B,LAP3,LCORL,MED28,NCAPG	6	39250516	39250556	Production_Association	Metabolic_body_weight	Abbrev=MBW	PUBMED_ID=28521758	breed=simmental,Angus	FlankMarkers=rs135351468	40
6	38537956	39458373	1129.45	0.00128989	.,ENSBTAG00000005932,ENSBTAG00000005989,ENSBTAG00000011973,ENSBTAG00000019441,ENSBTAG00000021582,ENSBTAG00000046561	.,DCAF16,FAM184B,LAP3,LCORL,MED28,NCAPG	6	39251611	39251651	Production_Association	Metabolic_body_weight	Abbrev=MBW	PUBMED_ID=28521758	breed=simmental,Angus	FlankMarkers=rs108950522	40
6	38537956	39458373	1129.45	0.00128989	.,ENSBTAG00000005932,ENSBTAG00000005989,ENSBTAG00000011973,ENSBTAG00000019441,ENSBTAG00000021582,ENSBTAG00000046561	.,DCAF16,FAM184B,LAP3,LCORL,MED28,NCAPG	6	39252532	39252572	Production_Association	Metabolic_body_weight	Abbrev=MBW	PUBMED_ID=28521758	breed=simmental,Angus	FlankMarkers=rs133278590	40
6	38537956	39458373	1129.45	0.00128989	.,ENSBTAG00000005932,ENSBTAG00000005989,ENSBTAG00000011973,ENSBTAG00000019441,ENSBTAG00000021582,ENSBTAG00000046561	.,DCAF16,FAM184B,LAP3,LCORL,MED28,NCAPG	6	39253584	39253624	Production_Association	Metabolic_body_weight	Abbrev=MBW	PUBMED_ID=28521758	breed=simmental,Angus	FlankMarkers=rs109165562	40
6	38537956	39458373	1129.45	0.00128989	.,ENSBTAG00000005932,ENSBTAG00000005989,ENSBTAG00000011973,ENSBTAG00000019441,ENSBTAG00000021582,ENSBTAG00000046561	.,DCAF16,FAM184B,LAP3,LCORL,MED28,NCAPG	6	39254939	39254979	Production_Association	Metabolic_body_weight	Abbrev=MBW	PUBMED_ID=28521758	breed=simmental,Angus	FlankMarkers=rs110350585	40
6	38537956	39458373	1129.45	0.00128989	.,ENSBTAG00000005932,ENSBTAG00000005989,ENSBTAG00000011973,ENSBTAG00000019441,ENSBTAG00000021582,ENSBTAG00000046561	.,DCAF16,FAM184B,LAP3,LCORL,MED28,NCAPG	6	39255626	39255666	Production_Association	Metabolic_body_weight	Abbrev=MBW	PUBMED_ID=28521758	breed=simmental,Angus	FlankMarkers=rs110009223	40
6	38537956	39458373	1129.45	0.00128989	.,ENSBTAG00000005932,ENSBTAG00000005989,ENSBTAG00000011973,ENSBTAG00000019441,ENSBTAG00000021582,ENSBTAG00000046561	.,DCAF16,FAM184B,LAP3,LCORL,MED28,NCAPG	6	39256242	39256282	Production_Association	Metabolic_body_weight	Abbrev=MBW	PUBMED_ID=28521758	breed=simmental,Angus	FlankMarkers=rs135568791	40
6	38537956	39458373	1129.45	0.00128989	.,ENSBTAG00000005932,ENSBTAG00000005989,ENSBTAG00000011973,ENSBTAG00000019441,ENSBTAG00000021582,ENSBTAG00000046561	.,DCAF16,FAM184B,LAP3,LCORL,MED28,NCAPG	6	39257600	39257640	Meat_and_Carcass_Association	Carcass_weight	Abbrev=CWT	PUBMED_ID=24024930	FlankMarkers=rs110240246	PTO_name=dressed_carcass_weight	40
6	38537956	39458373	1129.45	0.00128989	.,ENSBTAG00000005932,ENSBTAG00000005989,ENSBTAG00000011973,ENSBTAG00000019441,ENSBTAG00000021582,ENSBTAG00000046561	.,DCAF16,FAM184B,LAP3,LCORL,MED28,NCAPG	6	39257600	39257640	Production_Association	Metabolic_body_weight	Abbrev=MBW	PUBMED_ID=28521758	breed=simmental,Angus	FlankMarkers=rs110240246	40
6	38537956	39458373	1129.45	0.00128989	.,ENSBTAG00000005932,ENSBTAG00000005989,ENSBTAG00000011973,ENSBTAG00000019441,ENSBTAG00000021582,ENSBTAG00000046561	.,DCAF16,FAM184B,LAP3,LCORL,MED28,NCAPG	6	39257600	39257640	Production_Association	Body_weight_(birth)	Abbrev=BW	PUBMED_ID=23851991	FlankMarkers=rs110240246	VTO_name=body_mass	40
6	38537956	39458373	1129.45	0.00128989	.,ENSBTAG00000005932,ENSBTAG00000005989,ENSBTAG00000011973,ENSBTAG00000019441,ENSBTAG00000021582,ENSBTAG00000046561	.,DCAF16,FAM184B,LAP3,LCORL,MED28,NCAPG	6	39257600	39257640	Production_Association	Metabolic_body_weight	Abbrev=MBW	PUBMED_ID=23851991	FlankMarkers=rs110240246	VTO_name=body_mass	40
6	38537956	39458373	1129.45	0.00128989	.,ENSBTAG00000005932,ENSBTAG00000005989,ENSBTAG00000011973,ENSBTAG00000019441,ENSBTAG00000021582,ENSBTAG00000046561	.,DCAF16,FAM184B,LAP3,LCORL,MED28,NCAPG	6	39257600	39257640	Production_Association	Body_weight_(birth)	Abbrev=BW	PUBMED_ID=19966163	breed=charolais,gelbvieh,hereford,limousin,pinzgauer,red_angus,red_poll,simmental,Angus	FlankMarkers=rs110240246	40
6	38537956	39458373	1129.45	0.00128989	.,ENSBTAG00000005932,ENSBTAG00000005989,ENSBTAG00000011973,ENSBTAG00000019441,ENSBTAG00000021582,ENSBTAG00000046561	.,DCAF16,FAM184B,LAP3,LCORL,MED28,NCAPG	6	39257600	39257640	Production_Association	Body_weight_(yearling)	Abbrev=W365	PUBMED_ID=19966163	breed=charolais,gelbvieh,hereford,limousin,pinzgauer,red_angus,red_poll,simmental,Angus	FlankMarkers=rs110240246	40
6	38537956	39458373	1129.45	0.00128989	.,ENSBTAG00000005932,ENSBTAG00000005989,ENSBTAG00000011973,ENSBTAG00000019441,ENSBTAG00000021582,ENSBTAG00000046561	.,DCAF16,FAM184B,LAP3,LCORL,MED28,NCAPG	6	39257600	39257640	Production_Association	Body_weight_(weaning)	Abbrev=WWT	PUBMED_ID=19966163	breed=charolais,gelbvieh,hereford,limousin,pinzgauer,red_angus,red_poll,simmental,Angus	FlankMarkers=rs110240246	40
6	38537956	39458373	1129.45	0.00128989	.,ENSBTAG00000005932,ENSBTAG00000005989,ENSBTAG00000011973,ENSBTAG00000019441,ENSBTAG00000021582,ENSBTAG00000046561	.,DCAF16,FAM184B,LAP3,LCORL,MED28,NCAPG	6	39257600	39257640	Production_Association	Body_weight_gain	Abbrev=BWG	PUBMED_ID=19966163	breed=charolais,gelbvieh,hereford,limousin,pinzgauer,red_angus,red_poll,simmental,Angus	FlankMarkers=rs110240246	40
6	38537956	39458373	1129.45	0.00128989	.,ENSBTAG00000005932,ENSBTAG00000005989,ENSBTAG00000011973,ENSBTAG00000019441,ENSBTAG00000021582,ENSBTAG00000046561	.,DCAF16,FAM184B,LAP3,LCORL,MED28,NCAPG	6	39257600	39257640	Production_Association	Body_weight_gain	Abbrev=BWG	PUBMED_ID=19966163	breed=charolais,gelbvieh,hereford,limousin,pinzgauer,red_angus,red_poll,simmental,Angus	FlankMarkers=rs110240246	40
6	38537956	39458373	1129.45	0.00128989	.,ENSBTAG00000005932,ENSBTAG00000005989,ENSBTAG00000011973,ENSBTAG00000019441,ENSBTAG00000021582,ENSBTAG00000046561	.,DCAF16,FAM184B,LAP3,LCORL,MED28,NCAPG	6	39257600	39257640	Production_Association	Body_weight_gain	Abbrev=BWG	PUBMED_ID=19966163	breed=charolais,gelbvieh,hereford,limousin,pinzgauer,red_angus,red_poll,simmental,Angus	FlankMarkers=rs110240246	40
6	38537956	39458373	1129.45	0.00128989	.,ENSBTAG00000005932,ENSBTAG00000005989,ENSBTAG00000011973,ENSBTAG00000019441,ENSBTAG00000021582,ENSBTAG00000046561	.,DCAF16,FAM184B,LAP3,LCORL,MED28,NCAPG	6	39257600	39257640	Reproduction_Association	Calving_ease	Abbrev=CALEASE	PUBMED_ID=23226511	breed=piedmontese	FlankMarkers=rs110240246	40
6	38537956	39458373	1129.45	0.00128989	.,ENSBTAG00000005932,ENSBTAG00000005989,ENSBTAG00000011973,ENSBTAG00000019441,ENSBTAG00000021582,ENSBTAG00000046561	.,DCAF16,FAM184B,LAP3,LCORL,MED28,NCAPG	6	39258206	39258246	Production_Association	Metabolic_body_weight	Abbrev=MBW	PUBMED_ID=28521758	breed=simmental,Angus	FlankMarkers=rs135144430	40
6	38537956	39458373	1129.45	0.00128989	.,ENSBTAG00000005932,ENSBTAG00000005989,ENSBTAG00000011973,ENSBTAG00000019441,ENSBTAG00000021582,ENSBTAG00000046561	.,DCAF16,FAM184B,LAP3,LCORL,MED28,NCAPG	6	39259237	39259277	Production_Association	Metabolic_body_weight	Abbrev=MBW	PUBMED_ID=28521758	breed=simmental,Angus	FlankMarkers=rs136490720	40
6	38537956	39458373	1129.45	0.00128989	.,ENSBTAG00000005932,ENSBTAG00000005989,ENSBTAG00000011973,ENSBTAG00000019441,ENSBTAG00000021582,ENSBTAG00000046561	.,DCAF16,FAM184B,LAP3,LCORL,MED28,NCAPG	6	39261608	39261648	Production_Association	Metabolic_body_weight	Abbrev=MBW	PUBMED_ID=28521758	breed=simmental,Angus	FlankMarkers=rs43706631	40
6	38537956	39458373	1129.45	0.00128989	.,ENSBTAG00000005932,ENSBTAG00000005989,ENSBTAG00000011973,ENSBTAG00000019441,ENSBTAG00000021582,ENSBTAG00000046561	.,DCAF16,FAM184B,LAP3,LCORL,MED28,NCAPG	6	39262635	39262675	Milk_Association	Milk_protein_percentage	Abbrev=PP	PUBMED_ID=27760518	breed=norwegian_red	FlankMarkers=rs42820832	40
6	38537956	39458373	1129.45	0.00128989	.,ENSBTAG00000005932,ENSBTAG00000005989,ENSBTAG00000011973,ENSBTAG00000019441,ENSBTAG00000021582,ENSBTAG00000046561	.,DCAF16,FAM184B,LAP3,LCORL,MED28,NCAPG	6	39271641	39271681	Production_Association	Metabolic_body_weight	Abbrev=MBW	PUBMED_ID=28521758	breed=simmental,Angus	FlankMarkers=rs110884577	40
6	38537956	39458373	1129.45	0.00128989	.,ENSBTAG00000005932,ENSBTAG00000005989,ENSBTAG00000011973,ENSBTAG00000019441,ENSBTAG00000021582,ENSBTAG00000046561	.,DCAF16,FAM184B,LAP3,LCORL,MED28,NCAPG	6	39277620	39277660	Production_Association	Body_weight_(birth)	Abbrev=BW	PUBMED_ID=19966163	breed=charolais,gelbvieh,hereford,limousin,pinzgauer,red_angus,red_poll,simmental,Angus	FlankMarkers=rs42820837	40
6	38537956	39458373	1129.45	0.00128989	.,ENSBTAG00000005932,ENSBTAG00000005989,ENSBTAG00000011973,ENSBTAG00000019441,ENSBTAG00000021582,ENSBTAG00000046561	.,DCAF16,FAM184B,LAP3,LCORL,MED28,NCAPG	6	39277620	39277660	Production_Association	Body_weight_(yearling)	Abbrev=W365	PUBMED_ID=19966163	breed=charolais,gelbvieh,hereford,limousin,pinzgauer,red_angus,red_poll,simmental,Angus	FlankMarkers=rs42820837	40
6	38537956	39458373	1129.45	0.00128989	.,ENSBTAG00000005932,ENSBTAG00000005989,ENSBTAG00000011973,ENSBTAG00000019441,ENSBTAG00000021582,ENSBTAG00000046561	.,DCAF16,FAM184B,LAP3,LCORL,MED28,NCAPG	6	39277620	39277660	Production_Association	Body_weight_gain	Abbrev=BWG	PUBMED_ID=19966163	breed=charolais,gelbvieh,hereford,limousin,pinzgauer,red_angus,red_poll,simmental,Angus	FlankMarkers=rs42820837	40
6	38537956	39458373	1129.45	0.00128989	.,ENSBTAG00000005932,ENSBTAG00000005989,ENSBTAG00000011973,ENSBTAG00000019441,ENSBTAG00000021582,ENSBTAG00000046561	.,DCAF16,FAM184B,LAP3,LCORL,MED28,NCAPG	6	39277620	39277660	Production_Association	Body_weight_gain	Abbrev=BWG	PUBMED_ID=19966163	breed=charolais,gelbvieh,hereford,limousin,pinzgauer,red_angus,red_poll,simmental,Angus	FlankMarkers=rs42820837	40
6	38537956	39458373	1129.45	0.00128989	.,ENSBTAG00000005932,ENSBTAG00000005989,ENSBTAG00000011973,ENSBTAG00000019441,ENSBTAG00000021582,ENSBTAG00000046561	.,DCAF16,FAM184B,LAP3,LCORL,MED28,NCAPG	6	39277620	39277660	Production_Association	Body_weight_(weaning)	Abbrev=WWT	PUBMED_ID=19966163	breed=charolais,gelbvieh,hereford,limousin,pinzgauer,red_angus,red_poll,simmental,Angus	FlankMarkers=rs42820837	40
6	38537956	39458373	1129.45	0.00128989	.,ENSBTAG00000005932,ENSBTAG00000005989,ENSBTAG00000011973,ENSBTAG00000019441,ENSBTAG00000021582,ENSBTAG00000046561	.,DCAF16,FAM184B,LAP3,LCORL,MED28,NCAPG	6	39277620	39277660	Production_Association	Body_weight_gain	Abbrev=BWG	PUBMED_ID=19966163	breed=charolais,gelbvieh,hereford,limousin,pinzgauer,red_angus,red_poll,simmental,Angus	FlankMarkers=rs42820837	40
6	38537956	39458373	1129.45	0.00128989	.,ENSBTAG00000005932,ENSBTAG00000005989,ENSBTAG00000011973,ENSBTAG00000019441,ENSBTAG00000021582,ENSBTAG00000046561	.,DCAF16,FAM184B,LAP3,LCORL,MED28,NCAPG	6	39312775	39312815	Production_Association	Body_weight_(weaning)	Abbrev=WWT	PUBMED_ID=24906442	breed=simmental	FlankMarkers=rs81139192,rs110411130,rs81129153	40
6	38537956	39458373	1129.45	0.00128989	.,ENSBTAG00000005932,ENSBTAG00000005989,ENSBTAG00000011973,ENSBTAG00000019441,ENSBTAG00000021582,ENSBTAG00000046561	.,DCAF16,FAM184B,LAP3,LCORL,MED28,NCAPG	6	39312775	39312815	Production_Association	Body_weight_(yearling)	Abbrev=W365	PUBMED_ID=24906442	breed=simmental	FlankMarkers=rs81139192,rs110411130,rs81129153	40
6	38537956	39458373	1129.45	0.00128989	.,ENSBTAG00000005932,ENSBTAG00000005989,ENSBTAG00000011973,ENSBTAG00000019441,ENSBTAG00000021582,ENSBTAG00000046561	.,DCAF16,FAM184B,LAP3,LCORL,MED28,NCAPG	6	39346150	39346190	Production_Association	Body_weight_(birth)	Abbrev=BW	PUBMED_ID=23851991	FlankMarkers=rs110012183	VTO_name=body_mass	40
6	38537956	39458373	1129.45	0.00128989	.,ENSBTAG00000005932,ENSBTAG00000005989,ENSBTAG00000011973,ENSBTAG00000019441,ENSBTAG00000021582,ENSBTAG00000046561	.,DCAF16,FAM184B,LAP3,LCORL,MED28,NCAPG	6	39346150	39346190	Reproduction_Association	Calving_ease	Abbrev=CALEASE	PUBMED_ID=23226511	breed=piedmontese	FlankMarkers=rs110012183	40
6	38537956	39458373	1129.45	0.00128989	.,ENSBTAG00000005932,ENSBTAG00000005989,ENSBTAG00000011973,ENSBTAG00000019441,ENSBTAG00000021582,ENSBTAG00000046561	.,DCAF16,FAM184B,LAP3,LCORL,MED28,NCAPG	6	39371130	39371170	Production_Association	Body_weight_(birth)	Abbrev=BW	PUBMED_ID=19966163	breed=charolais,gelbvieh,hereford,limousin,pinzgauer,red_angus,red_poll,simmental,Angus	FlankMarkers=rs110517212	40
6	38537956	39458373	1129.45	0.00128989	.,ENSBTAG00000005932,ENSBTAG00000005989,ENSBTAG00000011973,ENSBTAG00000019441,ENSBTAG00000021582,ENSBTAG00000046561	.,DCAF16,FAM184B,LAP3,LCORL,MED28,NCAPG	6	39371130	39371170	Production_Association	Body_weight_(weaning)	Abbrev=WWT	PUBMED_ID=19966163	breed=charolais,gelbvieh,hereford,limousin,pinzgauer,red_angus,red_poll,simmental,Angus	FlankMarkers=rs110517212	40
6	38537956	39458373	1129.45	0.00128989	.,ENSBTAG00000005932,ENSBTAG00000005989,ENSBTAG00000011973,ENSBTAG00000019441,ENSBTAG00000021582,ENSBTAG00000046561	.,DCAF16,FAM184B,LAP3,LCORL,MED28,NCAPG	6	39371130	39371170	Production_Association	Body_weight_(yearling)	Abbrev=W365	PUBMED_ID=19966163	breed=charolais,gelbvieh,hereford,limousin,pinzgauer,red_angus,red_poll,simmental,Angus	FlankMarkers=rs110517212	40
6	38537956	39458373	1129.45	0.00128989	.,ENSBTAG00000005932,ENSBTAG00000005989,ENSBTAG00000011973,ENSBTAG00000019441,ENSBTAG00000021582,ENSBTAG00000046561	.,DCAF16,FAM184B,LAP3,LCORL,MED28,NCAPG	6	39371130	39371170	Production_Association	Body_weight_gain	Abbrev=BWG	PUBMED_ID=19966163	breed=charolais,gelbvieh,hereford,limousin,pinzgauer,red_angus,red_poll,simmental,Angus	FlankMarkers=rs110517212	40
6	38537956	39458373	1129.45	0.00128989	.,ENSBTAG00000005932,ENSBTAG00000005989,ENSBTAG00000011973,ENSBTAG00000019441,ENSBTAG00000021582,ENSBTAG00000046561	.,DCAF16,FAM184B,LAP3,LCORL,MED28,NCAPG	6	39371130	39371170	Production_Association	Body_weight_gain	Abbrev=BWG	PUBMED_ID=19966163	breed=charolais,gelbvieh,hereford,limousin,pinzgauer,red_angus,red_poll,simmental,Angus	FlankMarkers=rs110517212	40
6	38537956	39458373	1129.45	0.00128989	.,ENSBTAG00000005932,ENSBTAG00000005989,ENSBTAG00000011973,ENSBTAG00000019441,ENSBTAG00000021582,ENSBTAG00000046561	.,DCAF16,FAM184B,LAP3,LCORL,MED28,NCAPG	6	39371130	39371170	Production_Association	Body_weight_gain	Abbrev=BWG	PUBMED_ID=19966163	breed=charolais,gelbvieh,hereford,limousin,pinzgauer,red_angus,red_poll,simmental,Angus	FlankMarkers=rs110517212	40
6	38537956	39458373	1129.45	0.00128989	.,ENSBTAG00000005932,ENSBTAG00000005989,ENSBTAG00000011973,ENSBTAG00000019441,ENSBTAG00000021582,ENSBTAG00000046561	.,DCAF16,FAM184B,LAP3,LCORL,MED28,NCAPG	6	39387522	39387562	Milk_Association	Milk_protein_percentage	Abbrev=PP	PUBMED_ID=27760518	breed=norwegian_red	FlankMarkers=rs42447226	40
6	38537956	39458373	1129.45	0.00128989	.,ENSBTAG00000005932,ENSBTAG00000005989,ENSBTAG00000011973,ENSBTAG00000019441,ENSBTAG00000021582,ENSBTAG00000046561	.,DCAF16,FAM184B,LAP3,LCORL,MED28,NCAPG	6	39387522	39387562	Milk_Association	Milk_fat_percentage	Abbrev=FP	PUBMED_ID=27760518	breed=norwegian_red	FlankMarkers=rs42447226	40
6	38537956	39458373	1129.45	0.00128989	.,ENSBTAG00000005932,ENSBTAG00000005989,ENSBTAG00000011973,ENSBTAG00000019441,ENSBTAG00000021582,ENSBTAG00000046561	.,DCAF16,FAM184B,LAP3,LCORL,MED28,NCAPG	6	39438560	39438600	Production_Association	Body_weight_(birth)	Abbrev=BW	PUBMED_ID=19966163	breed=charolais,gelbvieh,hereford,limousin,pinzgauer,red_angus,red_poll,simmental,Angus	FlankMarkers=rs42447219	40
6	38537956	39458373	1129.45	0.00128989	.,ENSBTAG00000005932,ENSBTAG00000005989,ENSBTAG00000011973,ENSBTAG00000019441,ENSBTAG00000021582,ENSBTAG00000046561	.,DCAF16,FAM184B,LAP3,LCORL,MED28,NCAPG	6	39438560	39438600	Production_Association	Body_weight_(yearling)	Abbrev=W365	PUBMED_ID=19966163	breed=charolais,gelbvieh,hereford,limousin,pinzgauer,red_angus,red_poll,simmental,Angus	FlankMarkers=rs42447219	40
6	38537956	39458373	1129.45	0.00128989	.,ENSBTAG00000005932,ENSBTAG00000005989,ENSBTAG00000011973,ENSBTAG00000019441,ENSBTAG00000021582,ENSBTAG00000046561	.,DCAF16,FAM184B,LAP3,LCORL,MED28,NCAPG	6	39438560	39438600	Production_Association	Body_weight_gain	Abbrev=BWG	PUBMED_ID=19966163	breed=charolais,gelbvieh,hereford,limousin,pinzgauer,red_angus,red_poll,simmental,Angus	FlankMarkers=rs42447219	40
6	38537956	39458373	1129.45	0.00128989	.,ENSBTAG00000005932,ENSBTAG00000005989,ENSBTAG00000011973,ENSBTAG00000019441,ENSBTAG00000021582,ENSBTAG00000046561	.,DCAF16,FAM184B,LAP3,LCORL,MED28,NCAPG	6	39438560	39438600	Production_Association	Body_weight_gain	Abbrev=BWG	PUBMED_ID=19966163	breed=charolais,gelbvieh,hereford,limousin,pinzgauer,red_angus,red_poll,simmental,Angus	FlankMarkers=rs42447219	40
6	38537956	39458373	1129.45	0.00128989	.,ENSBTAG00000005932,ENSBTAG00000005989,ENSBTAG00000011973,ENSBTAG00000019441,ENSBTAG00000021582,ENSBTAG00000046561	.,DCAF16,FAM184B,LAP3,LCORL,MED28,NCAPG	6	39438560	39438600	Production_Association	Body_weight_(weaning)	Abbrev=WWT	PUBMED_ID=19966163	breed=charolais,gelbvieh,hereford,limousin,pinzgauer,red_angus,red_poll,simmental,Angus	FlankMarkers=rs42447219	40
6	38537956	39458373	1129.45	0.00128989	.,ENSBTAG00000005932,ENSBTAG00000005989,ENSBTAG00000011973,ENSBTAG00000019441,ENSBTAG00000021582,ENSBTAG00000046561	.,DCAF16,FAM184B,LAP3,LCORL,MED28,NCAPG	6	39456688	39456728	Milk_Association	Milk_protein_percentage	Abbrev=PP	PUBMED_ID=27760518	breed=norwegian_red	FlankMarkers=rs110713216	40
6	38537956	39458373	1129.45	0.00128989	.,ENSBTAG00000005932,ENSBTAG00000005989,ENSBTAG00000011973,ENSBTAG00000019441,ENSBTAG00000021582,ENSBTAG00000046561	.,DCAF16,FAM184B,LAP3,LCORL,MED28,NCAPG	6	39456688	39456728	Milk_Association	Milk_fat_percentage	Abbrev=FP	PUBMED_ID=27760518	breed=norwegian_red	FlankMarkers=rs110713216	40
6	38537956	39458373	1129.45	0.00128989	.,ENSBTAG00000005932,ENSBTAG00000005989,ENSBTAG00000011973,ENSBTAG00000019441,ENSBTAG00000021582,ENSBTAG00000046561	.,DCAF16,FAM184B,LAP3,LCORL,MED28,NCAPG	6	38644886	38653201	Production_QTL	Average_daily_gain	Abbrev=ADG	PUBMED_ID=27892541	breed=simmental	FlankMarkers=rs109849093,rs109622396	8315
6	38537956	39458373	1129.45	0.00128989	.,ENSBTAG00000005932,ENSBTAG00000005989,ENSBTAG00000011973,ENSBTAG00000019441,ENSBTAG00000021582,ENSBTAG00000046561	.,DCAF16,FAM184B,LAP3,LCORL,MED28,NCAPG	6	38711873	38734752	Production_QTL	Average_daily_gain	Abbrev=ADG	PUBMED_ID=27892541	breed=simmental	FlankMarkers=rs137684828,rs110281825	22879
6	38537956	39458373	1129.45	0.00128989	.,ENSBTAG00000005932,ENSBTAG00000005989,ENSBTAG00000011973,ENSBTAG00000019441,ENSBTAG00000021582,ENSBTAG00000046561	.,DCAF16,FAM184B,LAP3,LCORL,MED28,NCAPG	6	38900275	38917456	Production_QTL	Average_daily_gain	Abbrev=ADG	PUBMED_ID=27892541	breed=simmental	FlankMarkers=rs132741545,rs137111419	17181
6	38537956	39458373	1129.45	0.00128989	.,ENSBTAG00000005932,ENSBTAG00000005989,ENSBTAG00000011973,ENSBTAG00000019441,ENSBTAG00000021582,ENSBTAG00000046561	.,DCAF16,FAM184B,LAP3,LCORL,MED28,NCAPG	6	38655605	38682695	Production_QTL	Average_daily_gain	Abbrev=ADG	PUBMED_ID=27892541	breed=simmental	FlankMarkers=rs136542559,rs109920396	27090
6	38537956	39458373	1129.45	0.00128989	.,ENSBTAG00000005932,ENSBTAG00000005989,ENSBTAG00000011973,ENSBTAG00000019441,ENSBTAG00000021582,ENSBTAG00000046561	.,DCAF16,FAM184B,LAP3,LCORL,MED28,NCAPG	6	38000269	38992821	Production_QTL	Body_weight_(yearling)	Abbrev=W365	PUBMED_ID=28805909	breed=canchim	FlankMarkers=rs136151409,rs136088613	454865
6	38537956	39458373	1129.45	0.00128989	.,ENSBTAG00000005932,ENSBTAG00000005989,ENSBTAG00000011973,ENSBTAG00000019441,ENSBTAG00000021582,ENSBTAG00000046561	.,DCAF16,FAM184B,LAP3,LCORL,MED28,NCAPG	6	38042011	38939012	Meat_and_Carcass_Association	Carcass_weight	Abbrev=CWT	PUBMED_ID=24906442	breed=gelbvieh	FlankMarkers=rs29010895,rs81147999,rs110834363	401056
6	38537956	39458373	1129.45	0.00128989	.,ENSBTAG00000005932,ENSBTAG00000005989,ENSBTAG00000011973,ENSBTAG00000019441,ENSBTAG00000021582,ENSBTAG00000046561	.,DCAF16,FAM184B,LAP3,LCORL,MED28,NCAPG	6	38042011	38939012	Meat_and_Carcass_Association	Carcass_weight	Abbrev=CWT	PUBMED_ID=24906442	breed=red_angus	FlankMarkers=rs29010895,rs110834363,rs110834363	401056
6	38537956	39458373	1129.45	0.00128989	.,ENSBTAG00000005932,ENSBTAG00000005989,ENSBTAG00000011973,ENSBTAG00000019441,ENSBTAG00000021582,ENSBTAG00000046561	.,DCAF16,FAM184B,LAP3,LCORL,MED28,NCAPG	6	38042011	38939012	Meat_and_Carcass_Association	Carcass_weight	Abbrev=CWT	PUBMED_ID=24906442	breed=simmental	FlankMarkers=rs29010895,rs81131480,rs110834363	401056
6	38537956	39458373	1129.45	0.00128989	.,ENSBTAG00000005932,ENSBTAG00000005989,ENSBTAG00000011973,ENSBTAG00000019441,ENSBTAG00000021582,ENSBTAG00000046561	.,DCAF16,FAM184B,LAP3,LCORL,MED28,NCAPG	6	38042011	38939012	Meat_and_Carcass_Association	Fat_thickness_at_the_12th_rib	Abbrev=FATTH	PUBMED_ID=24906442	breed=red_angus	FlankMarkers=rs29010895,rs110834363,rs110834363	401056
6	38537956	39458373	1129.45	0.00128989	.,ENSBTAG00000005932,ENSBTAG00000005989,ENSBTAG00000011973,ENSBTAG00000019441,ENSBTAG00000021582,ENSBTAG00000046561	.,DCAF16,FAM184B,LAP3,LCORL,MED28,NCAPG	6	38042011	38939012	Meat_and_Carcass_Association	Longissimus_muscle_area	Abbrev=LMA	PUBMED_ID=24906442	breed=simmental	FlankMarkers=rs29010895,rs110834363,rs110834363	401056
6	38537956	39458373	1129.45	0.00128989	.,ENSBTAG00000005932,ENSBTAG00000005989,ENSBTAG00000011973,ENSBTAG00000019441,ENSBTAG00000021582,ENSBTAG00000046561	.,DCAF16,FAM184B,LAP3,LCORL,MED28,NCAPG	6	38042011	38939012	Production_Association	Body_weight_(birth)	Abbrev=BW	PUBMED_ID=24906442	breed=gelbvieh	FlankMarkers=rs29010895,rs81147999,rs110834363	401056
6	38537956	39458373	1129.45	0.00128989	.,ENSBTAG00000005932,ENSBTAG00000005989,ENSBTAG00000011973,ENSBTAG00000019441,ENSBTAG00000021582,ENSBTAG00000046561	.,DCAF16,FAM184B,LAP3,LCORL,MED28,NCAPG	6	38042011	38939012	Production_Association	Body_weight_(birth)	Abbrev=BW	PUBMED_ID=24906442	breed=hereford	FlankMarkers=rs29010895,rs81131471,rs110834363	401056
6	38537956	39458373	1129.45	0.00128989	.,ENSBTAG00000005932,ENSBTAG00000005989,ENSBTAG00000011973,ENSBTAG00000019441,ENSBTAG00000021582,ENSBTAG00000046561	.,DCAF16,FAM184B,LAP3,LCORL,MED28,NCAPG	6	38042011	38939012	Production_Association	Body_weight_(birth)	Abbrev=BW	PUBMED_ID=24906442	breed=limousin	FlankMarkers=rs29010895,rs81131471,rs110834363	401056
6	38537956	39458373	1129.45	0.00128989	.,ENSBTAG00000005932,ENSBTAG00000005989,ENSBTAG00000011973,ENSBTAG00000019441,ENSBTAG00000021582,ENSBTAG00000046561	.,DCAF16,FAM184B,LAP3,LCORL,MED28,NCAPG	6	38042011	38939012	Production_Association	Body_weight_(birth)	Abbrev=BW	PUBMED_ID=24906442	breed=red_angus	FlankMarkers=rs29010895,rs110834363,rs110834363	401056
6	38537956	39458373	1129.45	0.00128989	.,ENSBTAG00000005932,ENSBTAG00000005989,ENSBTAG00000011973,ENSBTAG00000019441,ENSBTAG00000021582,ENSBTAG00000046561	.,DCAF16,FAM184B,LAP3,LCORL,MED28,NCAPG	6	38042011	38939012	Production_Association	Body_weight_(birth)	Abbrev=BW	PUBMED_ID=24906442	breed=simmental	FlankMarkers=rs29010895,rs81131471,rs110834363	401056
6	38537956	39458373	1129.45	0.00128989	.,ENSBTAG00000005932,ENSBTAG00000005989,ENSBTAG00000011973,ENSBTAG00000019441,ENSBTAG00000021582,ENSBTAG00000046561	.,DCAF16,FAM184B,LAP3,LCORL,MED28,NCAPG	6	38042011	38939012	Production_Association	Body_weight_(mature)	Abbrev=MWT	PUBMED_ID=24906442	breed=hereford	FlankMarkers=rs29010895,rs81131471,rs110834363	401056
6	38537956	39458373	1129.45	0.00128989	.,ENSBTAG00000005932,ENSBTAG00000005989,ENSBTAG00000011973,ENSBTAG00000019441,ENSBTAG00000021582,ENSBTAG00000046561	.,DCAF16,FAM184B,LAP3,LCORL,MED28,NCAPG	6	38042011	38939012	Production_Association	Body_weight_(weaning)	Abbrev=WWT	PUBMED_ID=24906442	breed=gelbvieh	FlankMarkers=rs29010895,rs81128660,rs110834363	401056
6	38537956	39458373	1129.45	0.00128989	.,ENSBTAG00000005932,ENSBTAG00000005989,ENSBTAG00000011973,ENSBTAG00000019441,ENSBTAG00000021582,ENSBTAG00000046561	.,DCAF16,FAM184B,LAP3,LCORL,MED28,NCAPG	6	38042011	38939012	Production_Association	Body_weight_(weaning)	Abbrev=WWT	PUBMED_ID=24906442	breed=hereford	FlankMarkers=rs29010895,rs110834363,rs110834363	401056
6	38537956	39458373	1129.45	0.00128989	.,ENSBTAG00000005932,ENSBTAG00000005989,ENSBTAG00000011973,ENSBTAG00000019441,ENSBTAG00000021582,ENSBTAG00000046561	.,DCAF16,FAM184B,LAP3,LCORL,MED28,NCAPG	6	38042011	38939012	Production_Association	Body_weight_(weaning)	Abbrev=WWT	PUBMED_ID=24906442	breed=limousin	FlankMarkers=rs29010895,rs81131471,rs110834363	401056
6	38537956	39458373	1129.45	0.00128989	.,ENSBTAG00000005932,ENSBTAG00000005989,ENSBTAG00000011973,ENSBTAG00000019441,ENSBTAG00000021582,ENSBTAG00000046561	.,DCAF16,FAM184B,LAP3,LCORL,MED28,NCAPG	6	38042011	38939012	Production_Association	Body_weight_(weaning)	Abbrev=WWT	PUBMED_ID=24906442	breed=red_angus	FlankMarkers=rs29010895,rs110834363,rs110834363	401056
6	38537956	39458373	1129.45	0.00128989	.,ENSBTAG00000005932,ENSBTAG00000005989,ENSBTAG00000011973,ENSBTAG00000019441,ENSBTAG00000021582,ENSBTAG00000046561	.,DCAF16,FAM184B,LAP3,LCORL,MED28,NCAPG	6	38042011	38939012	Production_Association	Body_weight_(weaning)	Abbrev=WWT	PUBMED_ID=24906442	breed=simmental	FlankMarkers=rs29010895,rs81131480,rs110834363	401056
6	38537956	39458373	1129.45	0.00128989	.,ENSBTAG00000005932,ENSBTAG00000005989,ENSBTAG00000011973,ENSBTAG00000019441,ENSBTAG00000021582,ENSBTAG00000046561	.,DCAF16,FAM184B,LAP3,LCORL,MED28,NCAPG	6	38042011	38939012	Production_Association	Body_weight_(yearling)	Abbrev=W365	PUBMED_ID=24906442	breed=hereford	FlankMarkers=rs29010895,rs81131471,rs110834363	401056
6	38537956	39458373	1129.45	0.00128989	.,ENSBTAG00000005932,ENSBTAG00000005989,ENSBTAG00000011973,ENSBTAG00000019441,ENSBTAG00000021582,ENSBTAG00000046561	.,DCAF16,FAM184B,LAP3,LCORL,MED28,NCAPG	6	38042011	38939012	Production_Association	Body_weight_(yearling)	Abbrev=W365	PUBMED_ID=24906442	breed=limousin	FlankMarkers=rs29010895,rs81131471,rs110834363	401056
6	38537956	39458373	1129.45	0.00128989	.,ENSBTAG00000005932,ENSBTAG00000005989,ENSBTAG00000011973,ENSBTAG00000019441,ENSBTAG00000021582,ENSBTAG00000046561	.,DCAF16,FAM184B,LAP3,LCORL,MED28,NCAPG	6	38042011	38939012	Production_Association	Body_weight_(yearling)	Abbrev=W365	PUBMED_ID=24906442	breed=red_angus	FlankMarkers=rs29010895,rs110834363,rs110834363	401056
6	38537956	39458373	1129.45	0.00128989	.,ENSBTAG00000005932,ENSBTAG00000005989,ENSBTAG00000011973,ENSBTAG00000019441,ENSBTAG00000021582,ENSBTAG00000046561	.,DCAF16,FAM184B,LAP3,LCORL,MED28,NCAPG	6	38042011	38939012	Production_Association	Body_weight_(yearling)	Abbrev=W365	PUBMED_ID=24906442	breed=simmental	FlankMarkers=rs29010895,rs81131480,rs110834363	401056
6	38537956	39458373	1129.45	0.00128989	.,ENSBTAG00000005932,ENSBTAG00000005989,ENSBTAG00000011973,ENSBTAG00000019441,ENSBTAG00000021582,ENSBTAG00000046561	.,DCAF16,FAM184B,LAP3,LCORL,MED28,NCAPG	6	38042011	38939012	Reproduction_Association	Calving_ease	Abbrev=CALEASE	PUBMED_ID=24906442	breed=gelbvieh	FlankMarkers=rs29010895,rs81147999,rs110834363	401056
6	38537956	39458373	1129.45	0.00128989	.,ENSBTAG00000005932,ENSBTAG00000005989,ENSBTAG00000011973,ENSBTAG00000019441,ENSBTAG00000021582,ENSBTAG00000046561	.,DCAF16,FAM184B,LAP3,LCORL,MED28,NCAPG	6	38042011	38939012	Reproduction_Association	Calving_ease	Abbrev=CALEASE	PUBMED_ID=24906442	breed=hereford	FlankMarkers=rs29010895,rs81131471,rs110834363	401056
6	38537956	39458373	1129.45	0.00128989	.,ENSBTAG00000005932,ENSBTAG00000005989,ENSBTAG00000011973,ENSBTAG00000019441,ENSBTAG00000021582,ENSBTAG00000046561	.,DCAF16,FAM184B,LAP3,LCORL,MED28,NCAPG	6	38042011	38939012	Reproduction_Association	Calving_ease	Abbrev=CALEASE	PUBMED_ID=24906442	breed=limousin	FlankMarkers=rs29010895,rs109447543,rs110834363	401056
6	38537956	39458373	1129.45	0.00128989	.,ENSBTAG00000005932,ENSBTAG00000005989,ENSBTAG00000011973,ENSBTAG00000019441,ENSBTAG00000021582,ENSBTAG00000046561	.,DCAF16,FAM184B,LAP3,LCORL,MED28,NCAPG	6	38042011	38939012	Reproduction_Association	Calving_ease	Abbrev=CALEASE	PUBMED_ID=24906442	breed=red_angus	FlankMarkers=rs29010895,rs81128660,rs110834363	401056
6	38537956	39458373	1129.45	0.00128989	.,ENSBTAG00000005932,ENSBTAG00000005989,ENSBTAG00000011973,ENSBTAG00000019441,ENSBTAG00000021582,ENSBTAG00000046561	.,DCAF16,FAM184B,LAP3,LCORL,MED28,NCAPG	6	38042011	38939012	Reproduction_Association	Calving_ease	Abbrev=CALEASE	PUBMED_ID=24906442	breed=simmental	FlankMarkers=rs29010895,rs110834363,rs110834363	401056
6	38537956	39458373	1129.45	0.00128989	.,ENSBTAG00000005932,ENSBTAG00000005989,ENSBTAG00000011973,ENSBTAG00000019441,ENSBTAG00000021582,ENSBTAG00000046561	.,DCAF16,FAM184B,LAP3,LCORL,MED28,NCAPG	6	38042011	38939012	Reproduction_Association	Calving_ease	Abbrev=CALEASE	PUBMED_ID=24906442	breed=hereford	FlankMarkers=rs29010895,rs81131480,rs110834363	401056
6	38537956	39458373	1129.45	0.00128989	.,ENSBTAG00000005932,ENSBTAG00000005989,ENSBTAG00000011973,ENSBTAG00000019441,ENSBTAG00000021582,ENSBTAG00000046561	.,DCAF16,FAM184B,LAP3,LCORL,MED28,NCAPG	6	38287398	39551986	Meat_and_Carcass_QTL	Pelvic_area	Abbrev=PELAR	PUBMED_ID=27328805	breed=blonde_d'aquitaine	FlankMarkers	920417
6	38537956	39458373	1129.45	0.00128989	.,ENSBTAG00000005932,ENSBTAG00000005989,ENSBTAG00000011973,ENSBTAG00000019441,ENSBTAG00000021582,ENSBTAG00000046561	.,DCAF16,FAM184B,LAP3,LCORL,MED28,NCAPG	6	38737206	38837159	Production_QTL	Average_daily_gain	Abbrev=ADG	PUBMED_ID=27892541	breed=simmental	FlankMarkers=rs135282158,rs109924798	99953
6	38537956	39458373	1129.45	0.00128989	.,ENSBTAG00000005932,ENSBTAG00000005989,ENSBTAG00000011973,ENSBTAG00000019441,ENSBTAG00000021582,ENSBTAG00000046561	.,DCAF16,FAM184B,LAP3,LCORL,MED28,NCAPG	6	39008216	39935697	Production_QTL	Body_weight_(yearling)	Abbrev=W365	PUBMED_ID=28805909	breed=canchim	FlankMarkers=rs135946198,rs108939713	450157
6	38537956	39458373	1129.45	0.00128989	.,ENSBTAG00000005932,ENSBTAG00000005989,ENSBTAG00000011973,ENSBTAG00000019441,ENSBTAG00000021582,ENSBTAG00000046561	.,DCAF16,FAM184B,LAP3,LCORL,MED28,NCAPG	6	20	44020250	Production_Association	Body_weight_(yearling)	Abbrev=W365	PUBMED_ID=24906442	breed=Maine-Anjou	FlankMarkers=rs43465435,rs81130510,rs81130717	920417
6	38537956	39458373	1129.45	0.00128989	.,ENSBTAG00000005932,ENSBTAG00000005989,ENSBTAG00000011973,ENSBTAG00000019441,ENSBTAG00000021582,ENSBTAG00000046561	.,DCAF16,FAM184B,LAP3,LCORL,MED28,NCAPG	6	18046673	47449338	Milk_Association	Milk_kappa-casein_content	Abbrev=MKCAS	PUBMED_ID=22192223	breed=holstein,jersey	FlankMarkers=rs110323127	920417
6	38537956	39458373	1129.45	0.00128989	.,ENSBTAG00000005932,ENSBTAG00000005989,ENSBTAG00000011973,ENSBTAG00000019441,ENSBTAG00000021582,ENSBTAG00000046561	.,DCAF16,FAM184B,LAP3,LCORL,MED28,NCAPG	6	18046673	47449338	Milk_Association	Milk_protein_content	Abbrev=PC	PUBMED_ID=22192223	breed=holstein,jersey	FlankMarkers=rs110323127	920417
6	38537956	39458373	1129.45	0.00128989	.,ENSBTAG00000005932,ENSBTAG00000005989,ENSBTAG00000011973,ENSBTAG00000019441,ENSBTAG00000021582,ENSBTAG00000046561	.,DCAF16,FAM184B,LAP3,LCORL,MED28,NCAPG	6	30995090	45300844	Milk_QTL	Milk_lauroleic_acid_content	Abbrev=MFA-C12:1	PUBMED_ID=21569316	breed=holstein	FlankMarkers=rs41624493,rs109702548	920417
6	38537956	39458373	1129.45	0.00128989	.,ENSBTAG00000005932,ENSBTAG00000005989,ENSBTAG00000011973,ENSBTAG00000019441,ENSBTAG00000021582,ENSBTAG00000046561	.,DCAF16,FAM184B,LAP3,LCORL,MED28,NCAPG	6	30995090	45300844	Milk_QTL	Milk_myristoleic_acid_content	Abbrev=MFA-C14:1	PUBMED_ID=21569316	breed=holstein	FlankMarkers=rs41624493,rs109702548	920417
6	38537956	39458373	1129.45	0.00128989	.,ENSBTAG00000005932,ENSBTAG00000005989,ENSBTAG00000011973,ENSBTAG00000019441,ENSBTAG00000021582,ENSBTAG00000046561	.,DCAF16,FAM184B,LAP3,LCORL,MED28,NCAPG	6	30995090	45300844	Milk_QTL	Milk_palmitoleic_acid_content	Abbrev=MFA-C16:1	PUBMED_ID=21569316	breed=holstein	FlankMarkers=rs41624493,rs109702548	920417
6	38537956	39458373	1129.45	0.00128989	.,ENSBTAG00000005932,ENSBTAG00000005989,ENSBTAG00000011973,ENSBTAG00000019441,ENSBTAG00000021582,ENSBTAG00000046561	.,DCAF16,FAM184B,LAP3,LCORL,MED28,NCAPG	6	35365346	42055411	Meat_and_Carcass_Association	Fat_thickness_at_the_12th_rib	Abbrev=FATTH	PUBMED_ID=24906442	breed=Angus	FlankMarkers=rs81127754,rs81127797,rs109867538	920417
6	38537956	39458373	1129.45	0.00128989	.,ENSBTAG00000005932,ENSBTAG00000005989,ENSBTAG00000011973,ENSBTAG00000019441,ENSBTAG00000021582,ENSBTAG00000046561	.,DCAF16,FAM184B,LAP3,LCORL,MED28,NCAPG	6	20730690	104245701	Meat_and_Carcass_QTL	Shear_force	Abbrev=SF	PUBMED_ID=22497286	breed=limousin,simmental,Angus	FlankMarkers=rs43481015,rs41654118	920417
6	41699390	41739408	232.45	0.00461813	ENSBTAG00000033351,ENSBTAG00000047743	KCNIP4,PACRGL	6	20	44020250	Production_Association	Body_weight_(yearling)	Abbrev=W365	PUBMED_ID=24906442	breed=Maine-Anjou	FlankMarkers=rs43465435,rs81130510,rs81130717	40018
6	41699390	41739408	232.45	0.00461813	ENSBTAG00000033351,ENSBTAG00000047743	KCNIP4,PACRGL	6	18046673	47449338	Milk_Association	Milk_kappa-casein_content	Abbrev=MKCAS	PUBMED_ID=22192223	breed=holstein,jersey	FlankMarkers=rs110323127	40018
6	41699390	41739408	232.45	0.00461813	ENSBTAG00000033351,ENSBTAG00000047743	KCNIP4,PACRGL	6	18046673	47449338	Milk_Association	Milk_protein_content	Abbrev=PC	PUBMED_ID=22192223	breed=holstein,jersey	FlankMarkers=rs110323127	40018
6	41699390	41739408	232.45	0.00461813	ENSBTAG00000033351,ENSBTAG00000047743	KCNIP4,PACRGL	6	30995090	45300844	Milk_QTL	Milk_lauroleic_acid_content	Abbrev=MFA-C12:1	PUBMED_ID=21569316	breed=holstein	FlankMarkers=rs41624493,rs109702548	40018
6	41699390	41739408	232.45	0.00461813	ENSBTAG00000033351,ENSBTAG00000047743	KCNIP4,PACRGL	6	30995090	45300844	Milk_QTL	Milk_myristoleic_acid_content	Abbrev=MFA-C14:1	PUBMED_ID=21569316	breed=holstein	FlankMarkers=rs41624493,rs109702548	40018
6	41699390	41739408	232.45	0.00461813	ENSBTAG00000033351,ENSBTAG00000047743	KCNIP4,PACRGL	6	30995090	45300844	Milk_QTL	Milk_palmitoleic_acid_content	Abbrev=MFA-C16:1	PUBMED_ID=21569316	breed=holstein	FlankMarkers=rs41624493,rs109702548	40018
6	41699390	41739408	232.45	0.00461813	ENSBTAG00000033351,ENSBTAG00000047743	KCNIP4,PACRGL	6	35365346	42055411	Meat_and_Carcass_Association	Fat_thickness_at_the_12th_rib	Abbrev=FATTH	PUBMED_ID=24906442	breed=Angus	FlankMarkers=rs81127754,rs81127797,rs109867538	40018
6	41699390	41739408	232.45	0.00461813	ENSBTAG00000033351,ENSBTAG00000047743	KCNIP4,PACRGL	6	41004596	41969496	Production_Association	Body_weight_(birth)	Abbrev=BW	PUBMED_ID=24906442	breed=shorthorn	FlankMarkers=rs43463315,rs43459713,rs41651246	40018
6	41699390	41739408	232.45	0.00461813	ENSBTAG00000033351,ENSBTAG00000047743	KCNIP4,PACRGL	6	41004596	41969496	Production_Association	Body_weight_(weaning)	Abbrev=WWT	PUBMED_ID=24906442	breed=shorthorn	FlankMarkers=rs43463315,rs43459713,rs41651246	40018
6	41699390	41739408	232.45	0.00461813	ENSBTAG00000033351,ENSBTAG00000047743	KCNIP4,PACRGL	6	41004596	41969496	Production_Association	Body_weight_(yearling)	Abbrev=W365	PUBMED_ID=24906442	breed=shorthorn	FlankMarkers=rs43463315,rs43459713,rs41651246	40018
6	41699390	41739408	232.45	0.00461813	ENSBTAG00000033351,ENSBTAG00000047743	KCNIP4,PACRGL	6	20730690	104245701	Meat_and_Carcass_QTL	Shear_force	Abbrev=SF	PUBMED_ID=22497286	breed=limousin,simmental,Angus	FlankMarkers=rs43481015,rs41654118	40018
7	20649168	21289364	940.01	0.00154468	.,ENSBTAG00000000753,ENSBTAG00000004258,ENSBTAG00000004936,ENSBTAG00000005999,ENSBTAG00000006001,ENSBTAG00000006005,ENSBTAG00000006007,ENSBTAG00000008181,ENSBTAG00000008186,ENSBTAG00000010215,ENSBTAG00000012829,ENSBTAG00000012830,ENSBTAG00000013251,ENSBTAG00000014774,ENSBTAG00000015690,ENSBTAG00000018655,ENSBTAG00000019909,ENSBTAG00000020117,ENSBTAG00000020417,ENSBTAG00000021134,ENSBTAG0000002445…	.,ANKRD24,CCDC94,CHAF1A,CREB3L3,DAPK3,DPP9,EBI3,EEF2,FSD1,HDGFL2,LRG1,MAP2K2,MPND,MYDGF,PIAS4,PLIN4,PLIN5,SEMA6B,SH3GL1,SHD,SIRT6,STAP2,TMIGD2,TNFAIP8L1,UBXN6,ZBTB7A,biotype=protein_coding	7	21189879	21196263	Milk_QTL	Milk_yield	Abbrev=MY	PUBMED_ID=25997511	breed=simmental	FlankMarkers	6384
7	20649168	21289364	940.01	0.00154468	.,ENSBTAG00000000753,ENSBTAG00000004258,ENSBTAG00000004936,ENSBTAG00000005999,ENSBTAG00000006001,ENSBTAG00000006005,ENSBTAG00000006007,ENSBTAG00000008181,ENSBTAG00000008186,ENSBTAG00000010215,ENSBTAG00000012829,ENSBTAG00000012830,ENSBTAG00000013251,ENSBTAG00000014774,ENSBTAG00000015690,ENSBTAG00000018655,ENSBTAG00000019909,ENSBTAG00000020117,ENSBTAG00000020417,ENSBTAG00000021134,ENSBTAG0000002445…	.,ANKRD24,CCDC94,CHAF1A,CREB3L3,DAPK3,DPP9,EBI3,EEF2,FSD1,HDGFL2,LRG1,MAP2K2,MPND,MYDGF,PIAS4,PLIN4,PLIN5,SEMA6B,SH3GL1,SHD,SIRT6,STAP2,TMIGD2,TNFAIP8L1,UBXN6,ZBTB7A,biotype=protein_coding	7	21022281	21972429	Meat_and_Carcass_Association	Marbling_score	Abbrev=MARBL	PUBMED_ID=24906442	breed=brangus	FlankMarkers=rs43508635,rs110835938,rs43501063	267083
7	20649168	21289364	940.01	0.00154468	.,ENSBTAG00000000753,ENSBTAG00000004258,ENSBTAG00000004936,ENSBTAG00000005999,ENSBTAG00000006001,ENSBTAG00000006005,ENSBTAG00000006007,ENSBTAG00000008181,ENSBTAG00000008186,ENSBTAG00000010215,ENSBTAG00000012829,ENSBTAG00000012830,ENSBTAG00000013251,ENSBTAG00000014774,ENSBTAG00000015690,ENSBTAG00000018655,ENSBTAG00000019909,ENSBTAG00000020117,ENSBTAG00000020417,ENSBTAG00000021134,ENSBTAG0000002445…	.,ANKRD24,CCDC94,CHAF1A,CREB3L3,DAPK3,DPP9,EBI3,EEF2,FSD1,HDGFL2,LRG1,MAP2K2,MPND,MYDGF,PIAS4,PLIN4,PLIN5,SEMA6B,SH3GL1,SHD,SIRT6,STAP2,TMIGD2,TNFAIP8L1,UBXN6,ZBTB7A,biotype=protein_coding	7	21022281	21972429	Production_Association	Body_weight_(mature)	Abbrev=MWT	PUBMED_ID=24906442	breed=hereford	FlankMarkers=rs43508635,rs110835938,rs43501063	267083
7	20649168	21289364	940.01	0.00154468	.,ENSBTAG00000000753,ENSBTAG00000004258,ENSBTAG00000004936,ENSBTAG00000005999,ENSBTAG00000006001,ENSBTAG00000006005,ENSBTAG00000006007,ENSBTAG00000008181,ENSBTAG00000008186,ENSBTAG00000010215,ENSBTAG00000012829,ENSBTAG00000012830,ENSBTAG00000013251,ENSBTAG00000014774,ENSBTAG00000015690,ENSBTAG00000018655,ENSBTAG00000019909,ENSBTAG00000020117,ENSBTAG00000020417,ENSBTAG00000021134,ENSBTAG0000002445…	.,ANKRD24,CCDC94,CHAF1A,CREB3L3,DAPK3,DPP9,EBI3,EEF2,FSD1,HDGFL2,LRG1,MAP2K2,MPND,MYDGF,PIAS4,PLIN4,PLIN5,SEMA6B,SH3GL1,SHD,SIRT6,STAP2,TMIGD2,TNFAIP8L1,UBXN6,ZBTB7A,biotype=protein_coding	7	21222125	21424595	Meat_and_Carcass_QTL	Intramuscular_fat	Abbrev=EEF	PUBMED_ID=23038745	breed=brangus	FlankMarkers=rs41670173,rs109266420	67239
7	20649168	21289364	940.01	0.00154468	.,ENSBTAG00000000753,ENSBTAG00000004258,ENSBTAG00000004936,ENSBTAG00000005999,ENSBTAG00000006001,ENSBTAG00000006005,ENSBTAG00000006007,ENSBTAG00000008181,ENSBTAG00000008186,ENSBTAG00000010215,ENSBTAG00000012829,ENSBTAG00000012830,ENSBTAG00000013251,ENSBTAG00000014774,ENSBTAG00000015690,ENSBTAG00000018655,ENSBTAG00000019909,ENSBTAG00000020117,ENSBTAG00000020417,ENSBTAG00000021134,ENSBTAG0000002445…	.,ANKRD24,CCDC94,CHAF1A,CREB3L3,DAPK3,DPP9,EBI3,EEF2,FSD1,HDGFL2,LRG1,MAP2K2,MPND,MYDGF,PIAS4,PLIN4,PLIN5,SEMA6B,SH3GL1,SHD,SIRT6,STAP2,TMIGD2,TNFAIP8L1,UBXN6,ZBTB7A,biotype=protein_coding	7	17686752	24821289	Milk_QTL	Milk_palmitoleic_acid_content	Abbrev=MFA-C16:1	PUBMED_ID=23107417	breed=holstein	FlankMarkers=rs110394368,rs29021148	640196
7	20649168	21289364	940.01	0.00154468	.,ENSBTAG00000000753,ENSBTAG00000004258,ENSBTAG00000004936,ENSBTAG00000005999,ENSBTAG00000006001,ENSBTAG00000006005,ENSBTAG00000006007,ENSBTAG00000008181,ENSBTAG00000008186,ENSBTAG00000010215,ENSBTAG00000012829,ENSBTAG00000012830,ENSBTAG00000013251,ENSBTAG00000014774,ENSBTAG00000015690,ENSBTAG00000018655,ENSBTAG00000019909,ENSBTAG00000020117,ENSBTAG00000020417,ENSBTAG00000021134,ENSBTAG0000002445…	.,ANKRD24,CCDC94,CHAF1A,CREB3L3,DAPK3,DPP9,EBI3,EEF2,FSD1,HDGFL2,LRG1,MAP2K2,MPND,MYDGF,PIAS4,PLIN4,PLIN5,SEMA6B,SH3GL1,SHD,SIRT6,STAP2,TMIGD2,TNFAIP8L1,UBXN6,ZBTB7A,biotype=protein_coding	7	20011626	20993918	Meat_and_Carcass_Association	Marbling_score	Abbrev=MARBL	PUBMED_ID=24906442	breed=brangus	FlankMarkers=rs41588220,rs110909046,rs43503652	344750
7	20649168	21289364	940.01	0.00154468	.,ENSBTAG00000000753,ENSBTAG00000004258,ENSBTAG00000004936,ENSBTAG00000005999,ENSBTAG00000006001,ENSBTAG00000006005,ENSBTAG00000006007,ENSBTAG00000008181,ENSBTAG00000008186,ENSBTAG00000010215,ENSBTAG00000012829,ENSBTAG00000012830,ENSBTAG00000013251,ENSBTAG00000014774,ENSBTAG00000015690,ENSBTAG00000018655,ENSBTAG00000019909,ENSBTAG00000020117,ENSBTAG00000020417,ENSBTAG00000021134,ENSBTAG0000002445…	.,ANKRD24,CCDC94,CHAF1A,CREB3L3,DAPK3,DPP9,EBI3,EEF2,FSD1,HDGFL2,LRG1,MAP2K2,MPND,MYDGF,PIAS4,PLIN4,PLIN5,SEMA6B,SH3GL1,SHD,SIRT6,STAP2,TMIGD2,TNFAIP8L1,UBXN6,ZBTB7A,biotype=protein_coding	7	13545331	26286219	Milk_QTL	Milk_lauroleic_acid_content	Abbrev=MFA-C12:1	PUBMED_ID=21569316	breed=holstein	FlankMarkers=rs41257033,rs41623332	640196
7	20649168	21289364	940.01	0.00154468	.,ENSBTAG00000000753,ENSBTAG00000004258,ENSBTAG00000004936,ENSBTAG00000005999,ENSBTAG00000006001,ENSBTAG00000006005,ENSBTAG00000006007,ENSBTAG00000008181,ENSBTAG00000008186,ENSBTAG00000010215,ENSBTAG00000012829,ENSBTAG00000012830,ENSBTAG00000013251,ENSBTAG00000014774,ENSBTAG00000015690,ENSBTAG00000018655,ENSBTAG00000019909,ENSBTAG00000020117,ENSBTAG00000020417,ENSBTAG00000021134,ENSBTAG0000002445…	.,ANKRD24,CCDC94,CHAF1A,CREB3L3,DAPK3,DPP9,EBI3,EEF2,FSD1,HDGFL2,LRG1,MAP2K2,MPND,MYDGF,PIAS4,PLIN4,PLIN5,SEMA6B,SH3GL1,SHD,SIRT6,STAP2,TMIGD2,TNFAIP8L1,UBXN6,ZBTB7A,biotype=protein_coding	7	13545331	26286219	Milk_QTL	Milk_myristoleic_acid_content	Abbrev=MFA-C14:1	PUBMED_ID=21569316	breed=holstein	FlankMarkers=rs41257033,rs41623332	640196
7	20649168	21289364	940.01	0.00154468	.,ENSBTAG00000000753,ENSBTAG00000004258,ENSBTAG00000004936,ENSBTAG00000005999,ENSBTAG00000006001,ENSBTAG00000006005,ENSBTAG00000006007,ENSBTAG00000008181,ENSBTAG00000008186,ENSBTAG00000010215,ENSBTAG00000012829,ENSBTAG00000012830,ENSBTAG00000013251,ENSBTAG00000014774,ENSBTAG00000015690,ENSBTAG00000018655,ENSBTAG00000019909,ENSBTAG00000020117,ENSBTAG00000020417,ENSBTAG00000021134,ENSBTAG0000002445…	.,ANKRD24,CCDC94,CHAF1A,CREB3L3,DAPK3,DPP9,EBI3,EEF2,FSD1,HDGFL2,LRG1,MAP2K2,MPND,MYDGF,PIAS4,PLIN4,PLIN5,SEMA6B,SH3GL1,SHD,SIRT6,STAP2,TMIGD2,TNFAIP8L1,UBXN6,ZBTB7A,biotype=protein_coding	7	13545331	26286219	Milk_QTL	Milk_oleic_acid_content	Abbrev=MFA-C18:1_	PUBMED_ID=21569316	breed=holstein	FlankMarkers=rs41257033,rs41623332	640196
7	20649168	21289364	940.01	0.00154468	.,ENSBTAG00000000753,ENSBTAG00000004258,ENSBTAG00000004936,ENSBTAG00000005999,ENSBTAG00000006001,ENSBTAG00000006005,ENSBTAG00000006007,ENSBTAG00000008181,ENSBTAG00000008186,ENSBTAG00000010215,ENSBTAG00000012829,ENSBTAG00000012830,ENSBTAG00000013251,ENSBTAG00000014774,ENSBTAG00000015690,ENSBTAG00000018655,ENSBTAG00000019909,ENSBTAG00000020117,ENSBTAG00000020417,ENSBTAG00000021134,ENSBTAG0000002445…	.,ANKRD24,CCDC94,CHAF1A,CREB3L3,DAPK3,DPP9,EBI3,EEF2,FSD1,HDGFL2,LRG1,MAP2K2,MPND,MYDGF,PIAS4,PLIN4,PLIN5,SEMA6B,SH3GL1,SHD,SIRT6,STAP2,TMIGD2,TNFAIP8L1,UBXN6,ZBTB7A,biotype=protein_coding	7	13545331	26286219	Milk_QTL	Milk_decenoic_acid_content	Abbrev=MFA-C10:1	PUBMED_ID=21569316	breed=holstein	FlankMarkers=rs41257033,rs41623332	640196
7	20649168	21289364	940.01	0.00154468	.,ENSBTAG00000000753,ENSBTAG00000004258,ENSBTAG00000004936,ENSBTAG00000005999,ENSBTAG00000006001,ENSBTAG00000006005,ENSBTAG00000006007,ENSBTAG00000008181,ENSBTAG00000008186,ENSBTAG00000010215,ENSBTAG00000012829,ENSBTAG00000012830,ENSBTAG00000013251,ENSBTAG00000014774,ENSBTAG00000015690,ENSBTAG00000018655,ENSBTAG00000019909,ENSBTAG00000020117,ENSBTAG00000020417,ENSBTAG00000021134,ENSBTAG0000002445…	.,ANKRD24,CCDC94,CHAF1A,CREB3L3,DAPK3,DPP9,EBI3,EEF2,FSD1,HDGFL2,LRG1,MAP2K2,MPND,MYDGF,PIAS4,PLIN4,PLIN5,SEMA6B,SH3GL1,SHD,SIRT6,STAP2,TMIGD2,TNFAIP8L1,UBXN6,ZBTB7A,biotype=protein_coding	7	17086793	88971675	Health_QTL	Cold_tolerance	Abbrev=COLDT	PUBMED_ID=24362770	breed=piedmontese,simmental,Angus	FlankMarkers=rs109667722,rs41622992	640196
7	51498612	52098796	559.13	0.00229314	.,ENSBTAG00000011419,ENSBTAG00000014182,ENSBTAG00000014192,ENSBTAG00000033747,ENSBTAG00000046926	.,CTNNA1,HSPA9,LRRTM2,SIL1,biotype=protein_coding	7	17086793	88971675	Health_QTL	Cold_tolerance	Abbrev=COLDT	PUBMED_ID=24362770	breed=piedmontese,simmental,Angus	FlankMarkers=rs109667722,rs41622992	600184
7	52138808	52178820	225.85	0.00476145	ENSBTAG00000033747	SIL1	7	17086793	88971675	Health_QTL	Cold_tolerance	Abbrev=COLDT	PUBMED_ID=24362770	breed=piedmontese,simmental,Angus	FlankMarkers=rs109667722,rs41622992	40012
7	68663867	68703879	273.93	0.00409262	.	.	7	68666428	68666468	Milk_Association	Milk_protein_yield	Abbrev=DDPY	PUBMED_ID=22449276	breed=holstein	FlankMarkers=rs42278390	40
7	68663867	68703879	273.93	0.00409262	.	.	7	17086793	88971675	Health_QTL	Cold_tolerance	Abbrev=COLDT	PUBMED_ID=24362770	breed=piedmontese,simmental,Angus	FlankMarkers=rs109667722,rs41622992	40012
7	80987640	81027652	259.4	0.00420409	.	.	7	80997106	80997146	Production_Association	Body_weight_(yearling)	Abbrev=W365	PUBMED_ID=19966163	breed=charolais,gelbvieh,hereford,limousin,pinzgauer,red_angus,red_poll,simmental,Angus	FlankMarkers=rs109693564	40
7	80987640	81027652	259.4	0.00420409	.	.	7	80997106	80997146	Production_Association	Body_weight_gain	Abbrev=BWG	PUBMED_ID=19966163	breed=charolais,gelbvieh,hereford,limousin,pinzgauer,red_angus,red_poll,simmental,Angus	FlankMarkers=rs109693564	40
7	80987640	81027652	259.4	0.00420409	.	.	7	80997106	80997146	Production_Association	Body_weight_gain	Abbrev=BWG	PUBMED_ID=19966163	breed=charolais,gelbvieh,hereford,limousin,pinzgauer,red_angus,red_poll,simmental,Angus	FlankMarkers=rs109693564	40
7	80987640	81027652	259.4	0.00420409	.	.	7	80006438	80997126	Meat_and_Carcass_QTL	Palmitoleic_acid_content	Abbrev=FA-C16:1	PUBMED_ID=24666668	breed=nelore	FlankMarkers=rs135892505,rs109693564	9486
7	80987640	81027652	259.4	0.00420409	.	.	7	73155944	83621039	Meat_and_Carcass_QTL	Shear_force	Abbrev=SF	PUBMED_ID=22497286	breed=charolais,hereford,limousin,simmental	FlankMarkers=rs43527386,rs43529757	40012
7	80987640	81027652	259.4	0.00420409	.	.	7	17086793	88971675	Health_QTL	Cold_tolerance	Abbrev=COLDT	PUBMED_ID=24362770	breed=piedmontese,simmental,Angus	FlankMarkers=rs109667722,rs41622992	40012
8	26647542	26687549	215.23	0.0049207	ENSBTAG00000014103	SH3GL2	8	26665469	26665509	Production_Association	Body_weight_(birth)	Abbrev=BW	PUBMED_ID=23851991	FlankMarkers=rs42272049	VTO_name=body_mass	40
8	26647542	26687549	215.23	0.0049207	ENSBTAG00000014103	SH3GL2	8	26062021	26971008	Reproduction_QTL	First_service_conception	Abbrev=FSC	PUBMED_ID=23148252	breed=brangus	FlankMarkers=rs42211412,rs42794733	40007
8	26647542	26687549	215.23	0.0049207	ENSBTAG00000014103	SH3GL2	8	4955143	43890714	Meat_and_Carcass_QTL	Shear_force	Abbrev=SF	PUBMED_ID=22497286	breed=charolais,hereford,limousin,simmental	FlankMarkers=rs42312419,rs42312419	40007
8	33208714	33248721	431.2	0.00296197	.	.	8	4955143	43890714	Meat_and_Carcass_QTL	Shear_force	Abbrev=SF	PUBMED_ID=22497286	breed=charolais,hereford,limousin,simmental	FlankMarkers=rs42312419,rs42312419	40007
8	57413036	57453043	255.32	0.00428371	.	.	8	56440073	61783946	Production_QTL	Body_weight_(weaning)	Abbrev=WWT	PUBMED_ID=27328805	breed=blonde_d'aquitaine	FlankMarkers	40007
8	77376600	77456615	352.15	0.00343971	ENSBTAG00000010161,ENSBTAG00000012684,ENSBTAG00000039021	CCL19,CCL21,biotype=protein_coding	8	77397341	77397381	Reproduction_Association	Conception_rate	Abbrev=CONCRATE	PUBMED_ID=27209127	breed=holstein	FlankMarkers=rs109686743	40
8	77376600	77456615	352.15	0.00343971	ENSBTAG00000010161,ENSBTAG00000012684,ENSBTAG00000039021	CCL19,CCL21,biotype=protein_coding	8	74044480	98086225	Milk_QTL	Milk_capric_acid_content	Abbrev=MFA-C10:0	PUBMED_ID=21569316	breed=holstein	FlankMarkers=rs41569438,rs41611630	80015
8	77376600	77456615	352.15	0.00343971	ENSBTAG00000010161,ENSBTAG00000012684,ENSBTAG00000039021	CCL19,CCL21,biotype=protein_coding	8	74044480	98086225	Milk_QTL	Milk_myristic_acid_content	Abbrev=MFA-C14:0	PUBMED_ID=21569316	breed=holstein	FlankMarkers=rs41569438,rs41611630	80015
8	88378565	88418572	257.38	0.00425186	.	.	8	88387758	88387798	Milk_Association	Milk_palmitoleic_acid_content	Abbrev=MFA-C16:1	PUBMED_ID=25511820	breed=holstein	FlankMarkers=rs137137482	40
8	88378565	88418572	257.38	0.00425186	.	.	8	88402646	88402686	Milk_Association	Milk_palmitoleic_acid_content	Abbrev=MFA-C16:1	PUBMED_ID=25511820	breed=holstein	FlankMarkers=rs136814883	40
8	88378565	88418572	257.38	0.00425186	.	.	8	86613020	88464533	Reproduction_QTL	Calving_index	Abbrev=CALVIND	PUBMED_ID=22888914	breed=holstein	FlankMarkers=rs109539350,rs42601532,rs41659004	40007
8	88378565	88418572	257.38	0.00425186	.	.	8	74044480	98086225	Milk_QTL	Milk_capric_acid_content	Abbrev=MFA-C10:0	PUBMED_ID=21569316	breed=holstein	FlankMarkers=rs41569438,rs41611630	40007
8	88378565	88418572	257.38	0.00425186	.	.	8	74044480	98086225	Milk_QTL	Milk_myristic_acid_content	Abbrev=MFA-C14:0	PUBMED_ID=21569316	breed=holstein	FlankMarkers=rs41569438,rs41611630	40007
8	105061544	105101551	258.21	0.00422001	ENSBTAG00000019807	COL27A1	8	97684074	113301368	Meat_and_Carcass_QTL	Shear_force	Abbrev=SF	PUBMED_ID=22497286	breed=charolais,limousin,simmental,Angus	FlankMarkers=rs110904231,rs110277577	40007
8	108262115	108302122	282.38	0.00396522	.	.	8	107978188	108270826	Meat_and_Carcass_QTL	Carcass_weight	Abbrev=CWT	PUBMED_ID=27898882	breed=nelore	FlankMarkers=rs132978054,rs132651844	8711
8	108262115	108302122	282.38	0.00396522	.	.	8	97684074	113301368	Meat_and_Carcass_QTL	Shear_force	Abbrev=SF	PUBMED_ID=22497286	breed=charolais,limousin,simmental,Angus	FlankMarkers=rs110904231,rs110277577	40007
8	108382137	108462151	526.86	0.00242054	.	.	8	108437669	108437709	Milk_Association	Milk_yield	Abbrev=DDMY	PUBMED_ID=22449276	breed=holstein	FlankMarkers=rs41661214	40
8	108382137	108462151	526.86	0.00242054	.	.	8	97684074	113301368	Meat_and_Carcass_QTL	Shear_force	Abbrev=SF	PUBMED_ID=22497286	breed=charolais,limousin,simmental,Angus	FlankMarkers=rs110904231,rs110277577	80014
9	49924140	50004174	432.41	0.00294605	ENSBTAG00000020482	ASCC3	9	49952312	49952352	Production_Association	Body_weight_(yearling)	Abbrev=W365	PUBMED_ID=19966163	breed=charolais,gelbvieh,hereford,limousin,pinzgauer,red_angus,red_poll,simmental,Angus	FlankMarkers=rs41662696	40
9	49924140	50004174	432.41	0.00294605	ENSBTAG00000020482	ASCC3	9	49974302	49974342	Production_Association	Body_weight_(yearling)	Abbrev=W365	PUBMED_ID=19966163	breed=charolais,gelbvieh,hereford,limousin,pinzgauer,red_angus,red_poll,simmental,Angus	FlankMarkers=rs41662693	40
9	49924140	50004174	432.41	0.00294605	ENSBTAG00000020482	ASCC3	9	49031626	49974322	Meat_and_Carcass_Association	Longissimus_muscle_area	Abbrev=LMA	PUBMED_ID=24906442	breed=charolais	FlankMarkers=rs43591106,rs42478960,rs41662693	50182
10	19062026	19142063	254.47	0.00429964	ENSBTAG00000012981,ENSBTAG00000014092	CELF6,HEXA	10	19017657	19987360	Meat_and_Carcass_QTL	Myristic_acid_content	Abbrev=FA-C14:0	PUBMED_ID=24156620	breed=Angus	FlankMarkers=rs41647457,rs41647457,rs110785951	80037
10	19062026	19142063	254.47	0.00429964	ENSBTAG00000012981,ENSBTAG00000014092	CELF6,HEXA	10	19017657	19987360	Meat_and_Carcass_QTL	Myristoleic_acid_content	Abbrev=FA-C14:1	PUBMED_ID=24156620	breed=Angus	FlankMarkers=rs41647457,rs41647457,rs110785951	80037
10	19062026	19142063	254.47	0.00429964	ENSBTAG00000012981,ENSBTAG00000014092	CELF6,HEXA	10	19017657	19987360	Meat_and_Carcass_QTL	Palmitoleic_acid_content	Abbrev=FA-C16:1	PUBMED_ID=24156620	breed=Angus	FlankMarkers=rs41647457,rs41601334,rs110785951	80037
10	19062026	19142063	254.47	0.00429964	ENSBTAG00000012981,ENSBTAG00000014092	CELF6,HEXA	10	19017657	19987360	Meat_and_Carcass_QTL	Long-chain_fatty_acid_content	Abbrev=LCFA	PUBMED_ID=24156620	breed=Angus	FlankMarkers=rs41647457,rs41647457,rs110785951	80037
10	19062026	19142063	254.47	0.00429964	ENSBTAG00000012981,ENSBTAG00000014092	CELF6,HEXA	10	19017657	19987360	Meat_and_Carcass_QTL	Medium-chain_fatty_acid_content	Abbrev=MCFA	PUBMED_ID=24156620	breed=Angus	FlankMarkers=rs41647457,rs41647457,rs110785951	80037
10	19062026	19142063	254.47	0.00429964	ENSBTAG00000012981,ENSBTAG00000014092	CELF6,HEXA	10	19017657	19987360	Meat_and_Carcass_QTL	Myristoleic_acid_content	Abbrev=FA-C14:1	PUBMED_ID=24156620	breed=Angus	FlankMarkers=rs41647457,rs41601334,rs110785951	80037
10	76128658	76168677	290.8	0.00386967	ENSBTAG00000008815	WDR89	10	75682520	76267728	Exterior_QTL	Udder_swelling_score	Abbrev=USS	PUBMED_ID=27328805	breed=blonde_d'aquitaine	FlankMarkers	40019
11	56937978	57458085	2031.29	0.000891777	.,ENSBTAG00000000168	.,biotype=protein_coding	11	56985901	56985941	Production_Association	Average_daily_gain	Abbrev=ADG	PUBMED_ID=23851991	FlankMarkers=rs43678809	VTO_name=postnatal_growth_trait	40
11	56937978	57458085	2031.29	0.000891777	.,ENSBTAG00000000168	.,biotype=protein_coding	11	57078427	57078467	Production_Association	Average_daily_gain	Abbrev=ADG	PUBMED_ID=23851991	FlankMarkers=rs42234610	VTO_name=postnatal_growth_trait	40
11	56937978	57458085	2031.29	0.000891777	.,ENSBTAG00000000168	.,biotype=protein_coding	11	57107050	57107090	Production_Association	Average_daily_gain	Abbrev=ADG	PUBMED_ID=23851991	FlankMarkers=rs42234782	VTO_name=postnatal_growth_trait	40
11	56937978	57458085	2031.29	0.000891777	.,ENSBTAG00000000168	.,biotype=protein_coding	11	57276662	57276702	Milk_Association	Milk_yield	Abbrev=DDMY	PUBMED_ID=22449276	breed=holstein	FlankMarkers=rs29010392	40
11	56937978	57458085	2031.29	0.000891777	.,ENSBTAG00000000168	.,biotype=protein_coding	11	57296775	57296815	Production_Association	Average_daily_gain	Abbrev=ADG	PUBMED_ID=23851991	FlankMarkers=rs110689778	VTO_name=postnatal_growth_trait	40
11	65939824	65979832	279.45	0.00399707	.	.	11	65975570	65975610	Meat_and_Carcass_Association	Lean_meat_yield	Abbrev=LMY	PUBMED_ID=25273628	breed=holstein	FlankMarkers=rs29022104	40
11	65939824	65979832	279.45	0.00399707	.	.	11	65066890	65975590	Health_QTL	Tick_resistance	Abbrev=TICKR	PUBMED_ID=28619006	breed=American_Braford,hereford	FlankMarkers=rs109797781,rs29022104,rs29022104	35766
11	65939824	65979832	279.45	0.00399707	.	.	11	65271707	65969037	Production_QTL	Body_weight_(weaning)	Abbrev=WWT	PUBMED_ID=27328805	breed=blonde_d'aquitaine	FlankMarkers	29213
11	66019841	68540358	7233.12	3.18492e-05	.,ENSBTAG00000000141,ENSBTAG00000000992,ENSBTAG00000001042,ENSBTAG00000001105,ENSBTAG00000001108,ENSBTAG00000001408,ENSBTAG00000004567,ENSBTAG00000007808,ENSBTAG00000008985,ENSBTAG00000009343,ENSBTAG00000009658,ENSBTAG00000010595,ENSBTAG00000010604,ENSBTAG00000010619,ENSBTAG00000012949,ENSBTAG00000016939,ENSBTAG00000017199,ENSBTAG00000017626,ENSBTAG00000018401,ENSBTAG00000019182,ENSBTAG0000002066…	.,AAK1,ANTXR1,ANXA4,APLF,ARHGAP25,BMP10,C11H2orf42,C1D,CNRIP1,FBXO48,GFPT1,GKN1,GKN2,GMCL1,MXD1,NFU1,PCBP1,PLEK,PNO1,PPP3R1,PROKR1,SNRNP27,TIA1,WDR92,biotype=protein_coding	11	66118250	66118290	Production_Association	Body_weight_gain	Abbrev=BWG	PUBMED_ID=19966163	breed=charolais,gelbvieh,hereford,limousin,pinzgauer,red_angus,red_poll,simmental,Angus	FlankMarkers=rs109162967	40
11	66019841	68540358	7233.12	3.18492e-05	.,ENSBTAG00000000141,ENSBTAG00000000992,ENSBTAG00000001042,ENSBTAG00000001105,ENSBTAG00000001108,ENSBTAG00000001408,ENSBTAG00000004567,ENSBTAG00000007808,ENSBTAG00000008985,ENSBTAG00000009343,ENSBTAG00000009658,ENSBTAG00000010595,ENSBTAG00000010604,ENSBTAG00000010619,ENSBTAG00000012949,ENSBTAG00000016939,ENSBTAG00000017199,ENSBTAG00000017626,ENSBTAG00000018401,ENSBTAG00000019182,ENSBTAG0000002066…	.,AAK1,ANTXR1,ANXA4,APLF,ARHGAP25,BMP10,C11H2orf42,C1D,CNRIP1,FBXO48,GFPT1,GKN1,GKN2,GMCL1,MXD1,NFU1,PCBP1,PLEK,PNO1,PPP3R1,PROKR1,SNRNP27,TIA1,WDR92,biotype=protein_coding	11	66218905	66218945	Health_Association	Somatic_cell_score	Abbrev=SCS	PUBMED_ID=26370837	breed=holstein	FlankMarkers=rs110750307	40
11	66019841	68540358	7233.12	3.18492e-05	.,ENSBTAG00000000141,ENSBTAG00000000992,ENSBTAG00000001042,ENSBTAG00000001105,ENSBTAG00000001108,ENSBTAG00000001408,ENSBTAG00000004567,ENSBTAG00000007808,ENSBTAG00000008985,ENSBTAG00000009343,ENSBTAG00000009658,ENSBTAG00000010595,ENSBTAG00000010604,ENSBTAG00000010619,ENSBTAG00000012949,ENSBTAG00000016939,ENSBTAG00000017199,ENSBTAG00000017626,ENSBTAG00000018401,ENSBTAG00000019182,ENSBTAG0000002066…	.,AAK1,ANTXR1,ANXA4,APLF,ARHGAP25,BMP10,C11H2orf42,C1D,CNRIP1,FBXO48,GFPT1,GKN1,GKN2,GMCL1,MXD1,NFU1,PCBP1,PLEK,PNO1,PPP3R1,PROKR1,SNRNP27,TIA1,WDR92,biotype=protein_coding	11	66477213	66477253	Production_Association	Body_weight_gain	Abbrev=BWG	PUBMED_ID=19966163	breed=charolais,gelbvieh,hereford,limousin,pinzgauer,red_angus,red_poll,simmental,Angus	FlankMarkers=rs110014299	40
11	66019841	68540358	7233.12	3.18492e-05	.,ENSBTAG00000000141,ENSBTAG00000000992,ENSBTAG00000001042,ENSBTAG00000001105,ENSBTAG00000001108,ENSBTAG00000001408,ENSBTAG00000004567,ENSBTAG00000007808,ENSBTAG00000008985,ENSBTAG00000009343,ENSBTAG00000009658,ENSBTAG00000010595,ENSBTAG00000010604,ENSBTAG00000010619,ENSBTAG00000012949,ENSBTAG00000016939,ENSBTAG00000017199,ENSBTAG00000017626,ENSBTAG00000018401,ENSBTAG00000019182,ENSBTAG0000002066…	.,AAK1,ANTXR1,ANXA4,APLF,ARHGAP25,BMP10,C11H2orf42,C1D,CNRIP1,FBXO48,GFPT1,GKN1,GKN2,GMCL1,MXD1,NFU1,PCBP1,PLEK,PNO1,PPP3R1,PROKR1,SNRNP27,TIA1,WDR92,biotype=protein_coding	11	66742700	66742740	Milk_Association	Milk_fat_percentage	Abbrev=FP	PUBMED_ID=25511820	breed=jersey	FlankMarkers=rs136344279	40
11	66019841	68540358	7233.12	3.18492e-05	.,ENSBTAG00000000141,ENSBTAG00000000992,ENSBTAG00000001042,ENSBTAG00000001105,ENSBTAG00000001108,ENSBTAG00000001408,ENSBTAG00000004567,ENSBTAG00000007808,ENSBTAG00000008985,ENSBTAG00000009343,ENSBTAG00000009658,ENSBTAG00000010595,ENSBTAG00000010604,ENSBTAG00000010619,ENSBTAG00000012949,ENSBTAG00000016939,ENSBTAG00000017199,ENSBTAG00000017626,ENSBTAG00000018401,ENSBTAG00000019182,ENSBTAG0000002066…	.,AAK1,ANTXR1,ANXA4,APLF,ARHGAP25,BMP10,C11H2orf42,C1D,CNRIP1,FBXO48,GFPT1,GKN1,GKN2,GMCL1,MXD1,NFU1,PCBP1,PLEK,PNO1,PPP3R1,PROKR1,SNRNP27,TIA1,WDR92,biotype=protein_coding	11	66746409	66746449	Milk_Association	Milk_fat_percentage	Abbrev=FP	PUBMED_ID=25511820	breed=jersey	FlankMarkers=rs133557329	40
11	66019841	68540358	7233.12	3.18492e-05	.,ENSBTAG00000000141,ENSBTAG00000000992,ENSBTAG00000001042,ENSBTAG00000001105,ENSBTAG00000001108,ENSBTAG00000001408,ENSBTAG00000004567,ENSBTAG00000007808,ENSBTAG00000008985,ENSBTAG00000009343,ENSBTAG00000009658,ENSBTAG00000010595,ENSBTAG00000010604,ENSBTAG00000010619,ENSBTAG00000012949,ENSBTAG00000016939,ENSBTAG00000017199,ENSBTAG00000017626,ENSBTAG00000018401,ENSBTAG00000019182,ENSBTAG0000002066…	.,AAK1,ANTXR1,ANXA4,APLF,ARHGAP25,BMP10,C11H2orf42,C1D,CNRIP1,FBXO48,GFPT1,GKN1,GKN2,GMCL1,MXD1,NFU1,PCBP1,PLEK,PNO1,PPP3R1,PROKR1,SNRNP27,TIA1,WDR92,biotype=protein_coding	11	66751667	66751707	Milk_Association	Milk_fat_percentage	Abbrev=FP	PUBMED_ID=25511820	breed=jersey	FlankMarkers=rs109073852	40
11	66019841	68540358	7233.12	3.18492e-05	.,ENSBTAG00000000141,ENSBTAG00000000992,ENSBTAG00000001042,ENSBTAG00000001105,ENSBTAG00000001108,ENSBTAG00000001408,ENSBTAG00000004567,ENSBTAG00000007808,ENSBTAG00000008985,ENSBTAG00000009343,ENSBTAG00000009658,ENSBTAG00000010595,ENSBTAG00000010604,ENSBTAG00000010619,ENSBTAG00000012949,ENSBTAG00000016939,ENSBTAG00000017199,ENSBTAG00000017626,ENSBTAG00000018401,ENSBTAG00000019182,ENSBTAG0000002066…	.,AAK1,ANTXR1,ANXA4,APLF,ARHGAP25,BMP10,C11H2orf42,C1D,CNRIP1,FBXO48,GFPT1,GKN1,GKN2,GMCL1,MXD1,NFU1,PCBP1,PLEK,PNO1,PPP3R1,PROKR1,SNRNP27,TIA1,WDR92,biotype=protein_coding	11	66786284	66786324	Milk_Association	Milk_fat_percentage	Abbrev=FP	PUBMED_ID=25511820	breed=jersey	FlankMarkers=rs132780639	40
11	66019841	68540358	7233.12	3.18492e-05	.,ENSBTAG00000000141,ENSBTAG00000000992,ENSBTAG00000001042,ENSBTAG00000001105,ENSBTAG00000001108,ENSBTAG00000001408,ENSBTAG00000004567,ENSBTAG00000007808,ENSBTAG00000008985,ENSBTAG00000009343,ENSBTAG00000009658,ENSBTAG00000010595,ENSBTAG00000010604,ENSBTAG00000010619,ENSBTAG00000012949,ENSBTAG00000016939,ENSBTAG00000017199,ENSBTAG00000017626,ENSBTAG00000018401,ENSBTAG00000019182,ENSBTAG0000002066…	.,AAK1,ANTXR1,ANXA4,APLF,ARHGAP25,BMP10,C11H2orf42,C1D,CNRIP1,FBXO48,GFPT1,GKN1,GKN2,GMCL1,MXD1,NFU1,PCBP1,PLEK,PNO1,PPP3R1,PROKR1,SNRNP27,TIA1,WDR92,biotype=protein_coding	11	66789297	66789337	Milk_Association	Milk_fat_percentage	Abbrev=FP	PUBMED_ID=25511820	breed=jersey	FlankMarkers=rs110743290	40
11	66019841	68540358	7233.12	3.18492e-05	.,ENSBTAG00000000141,ENSBTAG00000000992,ENSBTAG00000001042,ENSBTAG00000001105,ENSBTAG00000001108,ENSBTAG00000001408,ENSBTAG00000004567,ENSBTAG00000007808,ENSBTAG00000008985,ENSBTAG00000009343,ENSBTAG00000009658,ENSBTAG00000010595,ENSBTAG00000010604,ENSBTAG00000010619,ENSBTAG00000012949,ENSBTAG00000016939,ENSBTAG00000017199,ENSBTAG00000017626,ENSBTAG00000018401,ENSBTAG00000019182,ENSBTAG0000002066…	.,AAK1,ANTXR1,ANXA4,APLF,ARHGAP25,BMP10,C11H2orf42,C1D,CNRIP1,FBXO48,GFPT1,GKN1,GKN2,GMCL1,MXD1,NFU1,PCBP1,PLEK,PNO1,PPP3R1,PROKR1,SNRNP27,TIA1,WDR92,biotype=protein_coding	11	66789297	66789337	Production_Association	Body_weight_(yearling)	Abbrev=W365	PUBMED_ID=19966163	breed=charolais,gelbvieh,hereford,limousin,pinzgauer,red_angus,red_poll,simmental,Angus	FlankMarkers=rs110743290	40
11	66019841	68540358	7233.12	3.18492e-05	.,ENSBTAG00000000141,ENSBTAG00000000992,ENSBTAG00000001042,ENSBTAG00000001105,ENSBTAG00000001108,ENSBTAG00000001408,ENSBTAG00000004567,ENSBTAG00000007808,ENSBTAG00000008985,ENSBTAG00000009343,ENSBTAG00000009658,ENSBTAG00000010595,ENSBTAG00000010604,ENSBTAG00000010619,ENSBTAG00000012949,ENSBTAG00000016939,ENSBTAG00000017199,ENSBTAG00000017626,ENSBTAG00000018401,ENSBTAG00000019182,ENSBTAG0000002066…	.,AAK1,ANTXR1,ANXA4,APLF,ARHGAP25,BMP10,C11H2orf42,C1D,CNRIP1,FBXO48,GFPT1,GKN1,GKN2,GMCL1,MXD1,NFU1,PCBP1,PLEK,PNO1,PPP3R1,PROKR1,SNRNP27,TIA1,WDR92,biotype=protein_coding	11	66789297	66789337	Production_Association	Body_weight_gain	Abbrev=BWG	PUBMED_ID=19966163	breed=charolais,gelbvieh,hereford,limousin,pinzgauer,red_angus,red_poll,simmental,Angus	FlankMarkers=rs110743290	40
11	66019841	68540358	7233.12	3.18492e-05	.,ENSBTAG00000000141,ENSBTAG00000000992,ENSBTAG00000001042,ENSBTAG00000001105,ENSBTAG00000001108,ENSBTAG00000001408,ENSBTAG00000004567,ENSBTAG00000007808,ENSBTAG00000008985,ENSBTAG00000009343,ENSBTAG00000009658,ENSBTAG00000010595,ENSBTAG00000010604,ENSBTAG00000010619,ENSBTAG00000012949,ENSBTAG00000016939,ENSBTAG00000017199,ENSBTAG00000017626,ENSBTAG00000018401,ENSBTAG00000019182,ENSBTAG0000002066…	.,AAK1,ANTXR1,ANXA4,APLF,ARHGAP25,BMP10,C11H2orf42,C1D,CNRIP1,FBXO48,GFPT1,GKN1,GKN2,GMCL1,MXD1,NFU1,PCBP1,PLEK,PNO1,PPP3R1,PROKR1,SNRNP27,TIA1,WDR92,biotype=protein_coding	11	66789776	66789816	Milk_Association	Milk_fat_percentage	Abbrev=FP	PUBMED_ID=25511820	breed=jersey	FlankMarkers=rs109228234	40
11	66019841	68540358	7233.12	3.18492e-05	.,ENSBTAG00000000141,ENSBTAG00000000992,ENSBTAG00000001042,ENSBTAG00000001105,ENSBTAG00000001108,ENSBTAG00000001408,ENSBTAG00000004567,ENSBTAG00000007808,ENSBTAG00000008985,ENSBTAG00000009343,ENSBTAG00000009658,ENSBTAG00000010595,ENSBTAG00000010604,ENSBTAG00000010619,ENSBTAG00000012949,ENSBTAG00000016939,ENSBTAG00000017199,ENSBTAG00000017626,ENSBTAG00000018401,ENSBTAG00000019182,ENSBTAG0000002066…	.,AAK1,ANTXR1,ANXA4,APLF,ARHGAP25,BMP10,C11H2orf42,C1D,CNRIP1,FBXO48,GFPT1,GKN1,GKN2,GMCL1,MXD1,NFU1,PCBP1,PLEK,PNO1,PPP3R1,PROKR1,SNRNP27,TIA1,WDR92,biotype=protein_coding	11	66790653	66790693	Milk_Association	Milk_fat_percentage	Abbrev=FP	PUBMED_ID=25511820	breed=jersey	FlankMarkers=rs135918362	40
11	66019841	68540358	7233.12	3.18492e-05	.,ENSBTAG00000000141,ENSBTAG00000000992,ENSBTAG00000001042,ENSBTAG00000001105,ENSBTAG00000001108,ENSBTAG00000001408,ENSBTAG00000004567,ENSBTAG00000007808,ENSBTAG00000008985,ENSBTAG00000009343,ENSBTAG00000009658,ENSBTAG00000010595,ENSBTAG00000010604,ENSBTAG00000010619,ENSBTAG00000012949,ENSBTAG00000016939,ENSBTAG00000017199,ENSBTAG00000017626,ENSBTAG00000018401,ENSBTAG00000019182,ENSBTAG0000002066…	.,AAK1,ANTXR1,ANXA4,APLF,ARHGAP25,BMP10,C11H2orf42,C1D,CNRIP1,FBXO48,GFPT1,GKN1,GKN2,GMCL1,MXD1,NFU1,PCBP1,PLEK,PNO1,PPP3R1,PROKR1,SNRNP27,TIA1,WDR92,biotype=protein_coding	11	66864853	66864893	Exterior_Association	Foot_angle	Abbrev=FANG	PUBMED_ID=21831322	breed=holstein	FlankMarkers=rs108964133	40
11	66019841	68540358	7233.12	3.18492e-05	.,ENSBTAG00000000141,ENSBTAG00000000992,ENSBTAG00000001042,ENSBTAG00000001105,ENSBTAG00000001108,ENSBTAG00000001408,ENSBTAG00000004567,ENSBTAG00000007808,ENSBTAG00000008985,ENSBTAG00000009343,ENSBTAG00000009658,ENSBTAG00000010595,ENSBTAG00000010604,ENSBTAG00000010619,ENSBTAG00000012949,ENSBTAG00000016939,ENSBTAG00000017199,ENSBTAG00000017626,ENSBTAG00000018401,ENSBTAG00000019182,ENSBTAG0000002066…	.,AAK1,ANTXR1,ANXA4,APLF,ARHGAP25,BMP10,C11H2orf42,C1D,CNRIP1,FBXO48,GFPT1,GKN1,GKN2,GMCL1,MXD1,NFU1,PCBP1,PLEK,PNO1,PPP3R1,PROKR1,SNRNP27,TIA1,WDR92,biotype=protein_coding	11	66864853	66864893	Exterior_Association	Feet_and_leg_conformation	Abbrev=FTLEG	PUBMED_ID=21831322	breed=holstein	FlankMarkers=rs108964133	40
11	66019841	68540358	7233.12	3.18492e-05	.,ENSBTAG00000000141,ENSBTAG00000000992,ENSBTAG00000001042,ENSBTAG00000001105,ENSBTAG00000001108,ENSBTAG00000001408,ENSBTAG00000004567,ENSBTAG00000007808,ENSBTAG00000008985,ENSBTAG00000009343,ENSBTAG00000009658,ENSBTAG00000010595,ENSBTAG00000010604,ENSBTAG00000010619,ENSBTAG00000012949,ENSBTAG00000016939,ENSBTAG00000017199,ENSBTAG00000017626,ENSBTAG00000018401,ENSBTAG00000019182,ENSBTAG0000002066…	.,AAK1,ANTXR1,ANXA4,APLF,ARHGAP25,BMP10,C11H2orf42,C1D,CNRIP1,FBXO48,GFPT1,GKN1,GKN2,GMCL1,MXD1,NFU1,PCBP1,PLEK,PNO1,PPP3R1,PROKR1,SNRNP27,TIA1,WDR92,biotype=protein_coding	11	66864853	66864893	Exterior_Association	Rear_leg_placement_-_rear_view	Abbrev=RLEGR	PUBMED_ID=21831322	breed=holstein	FlankMarkers=rs108964133	40
11	66019841	68540358	7233.12	3.18492e-05	.,ENSBTAG00000000141,ENSBTAG00000000992,ENSBTAG00000001042,ENSBTAG00000001105,ENSBTAG00000001108,ENSBTAG00000001408,ENSBTAG00000004567,ENSBTAG00000007808,ENSBTAG00000008985,ENSBTAG00000009343,ENSBTAG00000009658,ENSBTAG00000010595,ENSBTAG00000010604,ENSBTAG00000010619,ENSBTAG00000012949,ENSBTAG00000016939,ENSBTAG00000017199,ENSBTAG00000017626,ENSBTAG00000018401,ENSBTAG00000019182,ENSBTAG0000002066…	.,AAK1,ANTXR1,ANXA4,APLF,ARHGAP25,BMP10,C11H2orf42,C1D,CNRIP1,FBXO48,GFPT1,GKN1,GKN2,GMCL1,MXD1,NFU1,PCBP1,PLEK,PNO1,PPP3R1,PROKR1,SNRNP27,TIA1,WDR92,biotype=protein_coding	11	66864853	66864893	Exterior_Association	Stature	Abbrev=STA	PUBMED_ID=21831322	breed=holstein	FlankMarkers=rs108964133	40
11	66019841	68540358	7233.12	3.18492e-05	.,ENSBTAG00000000141,ENSBTAG00000000992,ENSBTAG00000001042,ENSBTAG00000001105,ENSBTAG00000001108,ENSBTAG00000001408,ENSBTAG00000004567,ENSBTAG00000007808,ENSBTAG00000008985,ENSBTAG00000009343,ENSBTAG00000009658,ENSBTAG00000010595,ENSBTAG00000010604,ENSBTAG00000010619,ENSBTAG00000012949,ENSBTAG00000016939,ENSBTAG00000017199,ENSBTAG00000017626,ENSBTAG00000018401,ENSBTAG00000019182,ENSBTAG0000002066…	.,AAK1,ANTXR1,ANXA4,APLF,ARHGAP25,BMP10,C11H2orf42,C1D,CNRIP1,FBXO48,GFPT1,GKN1,GKN2,GMCL1,MXD1,NFU1,PCBP1,PLEK,PNO1,PPP3R1,PROKR1,SNRNP27,TIA1,WDR92,biotype=protein_coding	11	66864853	66864893	Exterior_Association	Strength	Abbrev=STR	PUBMED_ID=21831322	breed=holstein	FlankMarkers=rs108964133	40
11	66019841	68540358	7233.12	3.18492e-05	.,ENSBTAG00000000141,ENSBTAG00000000992,ENSBTAG00000001042,ENSBTAG00000001105,ENSBTAG00000001108,ENSBTAG00000001408,ENSBTAG00000004567,ENSBTAG00000007808,ENSBTAG00000008985,ENSBTAG00000009343,ENSBTAG00000009658,ENSBTAG00000010595,ENSBTAG00000010604,ENSBTAG00000010619,ENSBTAG00000012949,ENSBTAG00000016939,ENSBTAG00000017199,ENSBTAG00000017626,ENSBTAG00000018401,ENSBTAG00000019182,ENSBTAG0000002066…	.,AAK1,ANTXR1,ANXA4,APLF,ARHGAP25,BMP10,C11H2orf42,C1D,CNRIP1,FBXO48,GFPT1,GKN1,GKN2,GMCL1,MXD1,NFU1,PCBP1,PLEK,PNO1,PPP3R1,PROKR1,SNRNP27,TIA1,WDR92,biotype=protein_coding	11	66864853	66864893	Milk_Association	Milk_fat_yield	Abbrev=FY	PUBMED_ID=21831322	breed=holstein	FlankMarkers=rs108964133	40
11	66019841	68540358	7233.12	3.18492e-05	.,ENSBTAG00000000141,ENSBTAG00000000992,ENSBTAG00000001042,ENSBTAG00000001105,ENSBTAG00000001108,ENSBTAG00000001408,ENSBTAG00000004567,ENSBTAG00000007808,ENSBTAG00000008985,ENSBTAG00000009343,ENSBTAG00000009658,ENSBTAG00000010595,ENSBTAG00000010604,ENSBTAG00000010619,ENSBTAG00000012949,ENSBTAG00000016939,ENSBTAG00000017199,ENSBTAG00000017626,ENSBTAG00000018401,ENSBTAG00000019182,ENSBTAG0000002066…	.,AAK1,ANTXR1,ANXA4,APLF,ARHGAP25,BMP10,C11H2orf42,C1D,CNRIP1,FBXO48,GFPT1,GKN1,GKN2,GMCL1,MXD1,NFU1,PCBP1,PLEK,PNO1,PPP3R1,PROKR1,SNRNP27,TIA1,WDR92,biotype=protein_coding	11	66864853	66864893	Milk_Association	Milk_protein_yield	Abbrev=PY	PUBMED_ID=21831322	breed=holstein	FlankMarkers=rs108964133	40
11	66019841	68540358	7233.12	3.18492e-05	.,ENSBTAG00000000141,ENSBTAG00000000992,ENSBTAG00000001042,ENSBTAG00000001105,ENSBTAG00000001108,ENSBTAG00000001408,ENSBTAG00000004567,ENSBTAG00000007808,ENSBTAG00000008985,ENSBTAG00000009343,ENSBTAG00000009658,ENSBTAG00000010595,ENSBTAG00000010604,ENSBTAG00000010619,ENSBTAG00000012949,ENSBTAG00000016939,ENSBTAG00000017199,ENSBTAG00000017626,ENSBTAG00000018401,ENSBTAG00000019182,ENSBTAG0000002066…	.,AAK1,ANTXR1,ANXA4,APLF,ARHGAP25,BMP10,C11H2orf42,C1D,CNRIP1,FBXO48,GFPT1,GKN1,GKN2,GMCL1,MXD1,NFU1,PCBP1,PLEK,PNO1,PPP3R1,PROKR1,SNRNP27,TIA1,WDR92,biotype=protein_coding	11	66864853	66864893	Production_Association	Body_depth	Abbrev=BD	PUBMED_ID=21831322	breed=holstein	FlankMarkers=rs108964133	40
11	66019841	68540358	7233.12	3.18492e-05	.,ENSBTAG00000000141,ENSBTAG00000000992,ENSBTAG00000001042,ENSBTAG00000001105,ENSBTAG00000001108,ENSBTAG00000001408,ENSBTAG00000004567,ENSBTAG00000007808,ENSBTAG00000008985,ENSBTAG00000009343,ENSBTAG00000009658,ENSBTAG00000010595,ENSBTAG00000010604,ENSBTAG00000010619,ENSBTAG00000012949,ENSBTAG00000016939,ENSBTAG00000017199,ENSBTAG00000017626,ENSBTAG00000018401,ENSBTAG00000019182,ENSBTAG0000002066…	.,AAK1,ANTXR1,ANXA4,APLF,ARHGAP25,BMP10,C11H2orf42,C1D,CNRIP1,FBXO48,GFPT1,GKN1,GKN2,GMCL1,MXD1,NFU1,PCBP1,PLEK,PNO1,PPP3R1,PROKR1,SNRNP27,TIA1,WDR92,biotype=protein_coding	11	66864853	66864893	Production_Association	PTA_type	Abbrev=PTAT	PUBMED_ID=21831322	breed=holstein	FlankMarkers=rs108964133	40
11	66019841	68540358	7233.12	3.18492e-05	.,ENSBTAG00000000141,ENSBTAG00000000992,ENSBTAG00000001042,ENSBTAG00000001105,ENSBTAG00000001108,ENSBTAG00000001408,ENSBTAG00000004567,ENSBTAG00000007808,ENSBTAG00000008985,ENSBTAG00000009343,ENSBTAG00000009658,ENSBTAG00000010595,ENSBTAG00000010604,ENSBTAG00000010619,ENSBTAG00000012949,ENSBTAG00000016939,ENSBTAG00000017199,ENSBTAG00000017626,ENSBTAG00000018401,ENSBTAG00000019182,ENSBTAG0000002066…	.,AAK1,ANTXR1,ANXA4,APLF,ARHGAP25,BMP10,C11H2orf42,C1D,CNRIP1,FBXO48,GFPT1,GKN1,GKN2,GMCL1,MXD1,NFU1,PCBP1,PLEK,PNO1,PPP3R1,PROKR1,SNRNP27,TIA1,WDR92,biotype=protein_coding	11	66864853	66864893	Production_Association	Rump_width	Abbrev=RUMWD	PUBMED_ID=21831322	breed=holstein	FlankMarkers=rs108964133	40
11	66019841	68540358	7233.12	3.18492e-05	.,ENSBTAG00000000141,ENSBTAG00000000992,ENSBTAG00000001042,ENSBTAG00000001105,ENSBTAG00000001108,ENSBTAG00000001408,ENSBTAG00000004567,ENSBTAG00000007808,ENSBTAG00000008985,ENSBTAG00000009343,ENSBTAG00000009658,ENSBTAG00000010595,ENSBTAG00000010604,ENSBTAG00000010619,ENSBTAG00000012949,ENSBTAG00000016939,ENSBTAG00000017199,ENSBTAG00000017626,ENSBTAG00000018401,ENSBTAG00000019182,ENSBTAG0000002066…	.,AAK1,ANTXR1,ANXA4,APLF,ARHGAP25,BMP10,C11H2orf42,C1D,CNRIP1,FBXO48,GFPT1,GKN1,GKN2,GMCL1,MXD1,NFU1,PCBP1,PLEK,PNO1,PPP3R1,PROKR1,SNRNP27,TIA1,WDR92,biotype=protein_coding	11	66864853	66864893	Production_Association	Body_weight_(yearling)	Abbrev=W365	PUBMED_ID=19966163	breed=charolais,gelbvieh,hereford,limousin,pinzgauer,red_angus,red_poll,simmental,Angus	FlankMarkers=rs108964133	40
11	66019841	68540358	7233.12	3.18492e-05	.,ENSBTAG00000000141,ENSBTAG00000000992,ENSBTAG00000001042,ENSBTAG00000001105,ENSBTAG00000001108,ENSBTAG00000001408,ENSBTAG00000004567,ENSBTAG00000007808,ENSBTAG00000008985,ENSBTAG00000009343,ENSBTAG00000009658,ENSBTAG00000010595,ENSBTAG00000010604,ENSBTAG00000010619,ENSBTAG00000012949,ENSBTAG00000016939,ENSBTAG00000017199,ENSBTAG00000017626,ENSBTAG00000018401,ENSBTAG00000019182,ENSBTAG0000002066…	.,AAK1,ANTXR1,ANXA4,APLF,ARHGAP25,BMP10,C11H2orf42,C1D,CNRIP1,FBXO48,GFPT1,GKN1,GKN2,GMCL1,MXD1,NFU1,PCBP1,PLEK,PNO1,PPP3R1,PROKR1,SNRNP27,TIA1,WDR92,biotype=protein_coding	11	66864853	66864893	Production_Association	Body_weight_(yearling)	Abbrev=W365	PUBMED_ID=19966163	breed=charolais,gelbvieh,hereford,limousin,pinzgauer,red_angus,red_poll,simmental,Angus	FlankMarkers=rs108964133	40
11	66019841	68540358	7233.12	3.18492e-05	.,ENSBTAG00000000141,ENSBTAG00000000992,ENSBTAG00000001042,ENSBTAG00000001105,ENSBTAG00000001108,ENSBTAG00000001408,ENSBTAG00000004567,ENSBTAG00000007808,ENSBTAG00000008985,ENSBTAG00000009343,ENSBTAG00000009658,ENSBTAG00000010595,ENSBTAG00000010604,ENSBTAG00000010619,ENSBTAG00000012949,ENSBTAG00000016939,ENSBTAG00000017199,ENSBTAG00000017626,ENSBTAG00000018401,ENSBTAG00000019182,ENSBTAG0000002066…	.,AAK1,ANTXR1,ANXA4,APLF,ARHGAP25,BMP10,C11H2orf42,C1D,CNRIP1,FBXO48,GFPT1,GKN1,GKN2,GMCL1,MXD1,NFU1,PCBP1,PLEK,PNO1,PPP3R1,PROKR1,SNRNP27,TIA1,WDR92,biotype=protein_coding	11	66864853	66864893	Production_Association	Body_weight_gain	Abbrev=BWG	PUBMED_ID=19966163	breed=charolais,gelbvieh,hereford,limousin,pinzgauer,red_angus,red_poll,simmental,Angus	FlankMarkers=rs108964133	40
11	66019841	68540358	7233.12	3.18492e-05	.,ENSBTAG00000000141,ENSBTAG00000000992,ENSBTAG00000001042,ENSBTAG00000001105,ENSBTAG00000001108,ENSBTAG00000001408,ENSBTAG00000004567,ENSBTAG00000007808,ENSBTAG00000008985,ENSBTAG00000009343,ENSBTAG00000009658,ENSBTAG00000010595,ENSBTAG00000010604,ENSBTAG00000010619,ENSBTAG00000012949,ENSBTAG00000016939,ENSBTAG00000017199,ENSBTAG00000017626,ENSBTAG00000018401,ENSBTAG00000019182,ENSBTAG0000002066…	.,AAK1,ANTXR1,ANXA4,APLF,ARHGAP25,BMP10,C11H2orf42,C1D,CNRIP1,FBXO48,GFPT1,GKN1,GKN2,GMCL1,MXD1,NFU1,PCBP1,PLEK,PNO1,PPP3R1,PROKR1,SNRNP27,TIA1,WDR92,biotype=protein_coding	11	66931726	66931766	Milk_Association	Milk_fat_percentage	Abbrev=FP	PUBMED_ID=25511820	breed=jersey	FlankMarkers=rs137691885	40
11	66019841	68540358	7233.12	3.18492e-05	.,ENSBTAG00000000141,ENSBTAG00000000992,ENSBTAG00000001042,ENSBTAG00000001105,ENSBTAG00000001108,ENSBTAG00000001408,ENSBTAG00000004567,ENSBTAG00000007808,ENSBTAG00000008985,ENSBTAG00000009343,ENSBTAG00000009658,ENSBTAG00000010595,ENSBTAG00000010604,ENSBTAG00000010619,ENSBTAG00000012949,ENSBTAG00000016939,ENSBTAG00000017199,ENSBTAG00000017626,ENSBTAG00000018401,ENSBTAG00000019182,ENSBTAG0000002066…	.,AAK1,ANTXR1,ANXA4,APLF,ARHGAP25,BMP10,C11H2orf42,C1D,CNRIP1,FBXO48,GFPT1,GKN1,GKN2,GMCL1,MXD1,NFU1,PCBP1,PLEK,PNO1,PPP3R1,PROKR1,SNRNP27,TIA1,WDR92,biotype=protein_coding	11	66946726	66946766	Exterior_Association	Foot_angle	Abbrev=FANG	PUBMED_ID=21831322	breed=holstein	FlankMarkers=rs41632883	40
11	66019841	68540358	7233.12	3.18492e-05	.,ENSBTAG00000000141,ENSBTAG00000000992,ENSBTAG00000001042,ENSBTAG00000001105,ENSBTAG00000001108,ENSBTAG00000001408,ENSBTAG00000004567,ENSBTAG00000007808,ENSBTAG00000008985,ENSBTAG00000009343,ENSBTAG00000009658,ENSBTAG00000010595,ENSBTAG00000010604,ENSBTAG00000010619,ENSBTAG00000012949,ENSBTAG00000016939,ENSBTAG00000017199,ENSBTAG00000017626,ENSBTAG00000018401,ENSBTAG00000019182,ENSBTAG0000002066…	.,AAK1,ANTXR1,ANXA4,APLF,ARHGAP25,BMP10,C11H2orf42,C1D,CNRIP1,FBXO48,GFPT1,GKN1,GKN2,GMCL1,MXD1,NFU1,PCBP1,PLEK,PNO1,PPP3R1,PROKR1,SNRNP27,TIA1,WDR92,biotype=protein_coding	11	66946726	66946766	Exterior_Association	Feet_and_leg_conformation	Abbrev=FTLEG	PUBMED_ID=21831322	breed=holstein	FlankMarkers=rs41632883	40
11	66019841	68540358	7233.12	3.18492e-05	.,ENSBTAG00000000141,ENSBTAG00000000992,ENSBTAG00000001042,ENSBTAG00000001105,ENSBTAG00000001108,ENSBTAG00000001408,ENSBTAG00000004567,ENSBTAG00000007808,ENSBTAG00000008985,ENSBTAG00000009343,ENSBTAG00000009658,ENSBTAG00000010595,ENSBTAG00000010604,ENSBTAG00000010619,ENSBTAG00000012949,ENSBTAG00000016939,ENSBTAG00000017199,ENSBTAG00000017626,ENSBTAG00000018401,ENSBTAG00000019182,ENSBTAG0000002066…	.,AAK1,ANTXR1,ANXA4,APLF,ARHGAP25,BMP10,C11H2orf42,C1D,CNRIP1,FBXO48,GFPT1,GKN1,GKN2,GMCL1,MXD1,NFU1,PCBP1,PLEK,PNO1,PPP3R1,PROKR1,SNRNP27,TIA1,WDR92,biotype=protein_coding	11	66946726	66946766	Exterior_Association	Rear_leg_placement_-_rear_view	Abbrev=RLEGR	PUBMED_ID=21831322	breed=holstein	FlankMarkers=rs41632883	40
11	66019841	68540358	7233.12	3.18492e-05	.,ENSBTAG00000000141,ENSBTAG00000000992,ENSBTAG00000001042,ENSBTAG00000001105,ENSBTAG00000001108,ENSBTAG00000001408,ENSBTAG00000004567,ENSBTAG00000007808,ENSBTAG00000008985,ENSBTAG00000009343,ENSBTAG00000009658,ENSBTAG00000010595,ENSBTAG00000010604,ENSBTAG00000010619,ENSBTAG00000012949,ENSBTAG00000016939,ENSBTAG00000017199,ENSBTAG00000017626,ENSBTAG00000018401,ENSBTAG00000019182,ENSBTAG0000002066…	.,AAK1,ANTXR1,ANXA4,APLF,ARHGAP25,BMP10,C11H2orf42,C1D,CNRIP1,FBXO48,GFPT1,GKN1,GKN2,GMCL1,MXD1,NFU1,PCBP1,PLEK,PNO1,PPP3R1,PROKR1,SNRNP27,TIA1,WDR92,biotype=protein_coding	11	66946726	66946766	Exterior_Association	Stature	Abbrev=STA	PUBMED_ID=21831322	breed=holstein	FlankMarkers=rs41632883	40
11	66019841	68540358	7233.12	3.18492e-05	.,ENSBTAG00000000141,ENSBTAG00000000992,ENSBTAG00000001042,ENSBTAG00000001105,ENSBTAG00000001108,ENSBTAG00000001408,ENSBTAG00000004567,ENSBTAG00000007808,ENSBTAG00000008985,ENSBTAG00000009343,ENSBTAG00000009658,ENSBTAG00000010595,ENSBTAG00000010604,ENSBTAG00000010619,ENSBTAG00000012949,ENSBTAG00000016939,ENSBTAG00000017199,ENSBTAG00000017626,ENSBTAG00000018401,ENSBTAG00000019182,ENSBTAG0000002066…	.,AAK1,ANTXR1,ANXA4,APLF,ARHGAP25,BMP10,C11H2orf42,C1D,CNRIP1,FBXO48,GFPT1,GKN1,GKN2,GMCL1,MXD1,NFU1,PCBP1,PLEK,PNO1,PPP3R1,PROKR1,SNRNP27,TIA1,WDR92,biotype=protein_coding	11	66946726	66946766	Exterior_Association	Strength	Abbrev=STR	PUBMED_ID=21831322	breed=holstein	FlankMarkers=rs41632883	40
11	66019841	68540358	7233.12	3.18492e-05	.,ENSBTAG00000000141,ENSBTAG00000000992,ENSBTAG00000001042,ENSBTAG00000001105,ENSBTAG00000001108,ENSBTAG00000001408,ENSBTAG00000004567,ENSBTAG00000007808,ENSBTAG00000008985,ENSBTAG00000009343,ENSBTAG00000009658,ENSBTAG00000010595,ENSBTAG00000010604,ENSBTAG00000010619,ENSBTAG00000012949,ENSBTAG00000016939,ENSBTAG00000017199,ENSBTAG00000017626,ENSBTAG00000018401,ENSBTAG00000019182,ENSBTAG0000002066…	.,AAK1,ANTXR1,ANXA4,APLF,ARHGAP25,BMP10,C11H2orf42,C1D,CNRIP1,FBXO48,GFPT1,GKN1,GKN2,GMCL1,MXD1,NFU1,PCBP1,PLEK,PNO1,PPP3R1,PROKR1,SNRNP27,TIA1,WDR92,biotype=protein_coding	11	66946726	66946766	Milk_Association	Milk_fat_yield	Abbrev=FY	PUBMED_ID=21831322	breed=holstein	FlankMarkers=rs41632883	40
11	66019841	68540358	7233.12	3.18492e-05	.,ENSBTAG00000000141,ENSBTAG00000000992,ENSBTAG00000001042,ENSBTAG00000001105,ENSBTAG00000001108,ENSBTAG00000001408,ENSBTAG00000004567,ENSBTAG00000007808,ENSBTAG00000008985,ENSBTAG00000009343,ENSBTAG00000009658,ENSBTAG00000010595,ENSBTAG00000010604,ENSBTAG00000010619,ENSBTAG00000012949,ENSBTAG00000016939,ENSBTAG00000017199,ENSBTAG00000017626,ENSBTAG00000018401,ENSBTAG00000019182,ENSBTAG0000002066…	.,AAK1,ANTXR1,ANXA4,APLF,ARHGAP25,BMP10,C11H2orf42,C1D,CNRIP1,FBXO48,GFPT1,GKN1,GKN2,GMCL1,MXD1,NFU1,PCBP1,PLEK,PNO1,PPP3R1,PROKR1,SNRNP27,TIA1,WDR92,biotype=protein_coding	11	66946726	66946766	Production_Association	Body_depth	Abbrev=BD	PUBMED_ID=21831322	breed=holstein	FlankMarkers=rs41632883	40
11	66019841	68540358	7233.12	3.18492e-05	.,ENSBTAG00000000141,ENSBTAG00000000992,ENSBTAG00000001042,ENSBTAG00000001105,ENSBTAG00000001108,ENSBTAG00000001408,ENSBTAG00000004567,ENSBTAG00000007808,ENSBTAG00000008985,ENSBTAG00000009343,ENSBTAG00000009658,ENSBTAG00000010595,ENSBTAG00000010604,ENSBTAG00000010619,ENSBTAG00000012949,ENSBTAG00000016939,ENSBTAG00000017199,ENSBTAG00000017626,ENSBTAG00000018401,ENSBTAG00000019182,ENSBTAG0000002066…	.,AAK1,ANTXR1,ANXA4,APLF,ARHGAP25,BMP10,C11H2orf42,C1D,CNRIP1,FBXO48,GFPT1,GKN1,GKN2,GMCL1,MXD1,NFU1,PCBP1,PLEK,PNO1,PPP3R1,PROKR1,SNRNP27,TIA1,WDR92,biotype=protein_coding	11	66946726	66946766	Production_Association	PTA_type	Abbrev=PTAT	PUBMED_ID=21831322	breed=holstein	FlankMarkers=rs41632883	40
11	66019841	68540358	7233.12	3.18492e-05	.,ENSBTAG00000000141,ENSBTAG00000000992,ENSBTAG00000001042,ENSBTAG00000001105,ENSBTAG00000001108,ENSBTAG00000001408,ENSBTAG00000004567,ENSBTAG00000007808,ENSBTAG00000008985,ENSBTAG00000009343,ENSBTAG00000009658,ENSBTAG00000010595,ENSBTAG00000010604,ENSBTAG00000010619,ENSBTAG00000012949,ENSBTAG00000016939,ENSBTAG00000017199,ENSBTAG00000017626,ENSBTAG00000018401,ENSBTAG00000019182,ENSBTAG0000002066…	.,AAK1,ANTXR1,ANXA4,APLF,ARHGAP25,BMP10,C11H2orf42,C1D,CNRIP1,FBXO48,GFPT1,GKN1,GKN2,GMCL1,MXD1,NFU1,PCBP1,PLEK,PNO1,PPP3R1,PROKR1,SNRNP27,TIA1,WDR92,biotype=protein_coding	11	66946726	66946766	Production_Association	Rump_width	Abbrev=RUMWD	PUBMED_ID=21831322	breed=holstein	FlankMarkers=rs41632883	40
11	66019841	68540358	7233.12	3.18492e-05	.,ENSBTAG00000000141,ENSBTAG00000000992,ENSBTAG00000001042,ENSBTAG00000001105,ENSBTAG00000001108,ENSBTAG00000001408,ENSBTAG00000004567,ENSBTAG00000007808,ENSBTAG00000008985,ENSBTAG00000009343,ENSBTAG00000009658,ENSBTAG00000010595,ENSBTAG00000010604,ENSBTAG00000010619,ENSBTAG00000012949,ENSBTAG00000016939,ENSBTAG00000017199,ENSBTAG00000017626,ENSBTAG00000018401,ENSBTAG00000019182,ENSBTAG0000002066…	.,AAK1,ANTXR1,ANXA4,APLF,ARHGAP25,BMP10,C11H2orf42,C1D,CNRIP1,FBXO48,GFPT1,GKN1,GKN2,GMCL1,MXD1,NFU1,PCBP1,PLEK,PNO1,PPP3R1,PROKR1,SNRNP27,TIA1,WDR92,biotype=protein_coding	11	66946726	66946766	Production_Association	Body_weight_(yearling)	Abbrev=W365	PUBMED_ID=19966163	breed=charolais,gelbvieh,hereford,limousin,pinzgauer,red_angus,red_poll,simmental,Angus	FlankMarkers=rs41632883	40
11	66019841	68540358	7233.12	3.18492e-05	.,ENSBTAG00000000141,ENSBTAG00000000992,ENSBTAG00000001042,ENSBTAG00000001105,ENSBTAG00000001108,ENSBTAG00000001408,ENSBTAG00000004567,ENSBTAG00000007808,ENSBTAG00000008985,ENSBTAG00000009343,ENSBTAG00000009658,ENSBTAG00000010595,ENSBTAG00000010604,ENSBTAG00000010619,ENSBTAG00000012949,ENSBTAG00000016939,ENSBTAG00000017199,ENSBTAG00000017626,ENSBTAG00000018401,ENSBTAG00000019182,ENSBTAG0000002066…	.,AAK1,ANTXR1,ANXA4,APLF,ARHGAP25,BMP10,C11H2orf42,C1D,CNRIP1,FBXO48,GFPT1,GKN1,GKN2,GMCL1,MXD1,NFU1,PCBP1,PLEK,PNO1,PPP3R1,PROKR1,SNRNP27,TIA1,WDR92,biotype=protein_coding	11	66946726	66946766	Production_Association	Body_weight_(yearling)	Abbrev=W365	PUBMED_ID=19966163	breed=charolais,gelbvieh,hereford,limousin,pinzgauer,red_angus,red_poll,simmental,Angus	FlankMarkers=rs41632883	40
11	66019841	68540358	7233.12	3.18492e-05	.,ENSBTAG00000000141,ENSBTAG00000000992,ENSBTAG00000001042,ENSBTAG00000001105,ENSBTAG00000001108,ENSBTAG00000001408,ENSBTAG00000004567,ENSBTAG00000007808,ENSBTAG00000008985,ENSBTAG00000009343,ENSBTAG00000009658,ENSBTAG00000010595,ENSBTAG00000010604,ENSBTAG00000010619,ENSBTAG00000012949,ENSBTAG00000016939,ENSBTAG00000017199,ENSBTAG00000017626,ENSBTAG00000018401,ENSBTAG00000019182,ENSBTAG0000002066…	.,AAK1,ANTXR1,ANXA4,APLF,ARHGAP25,BMP10,C11H2orf42,C1D,CNRIP1,FBXO48,GFPT1,GKN1,GKN2,GMCL1,MXD1,NFU1,PCBP1,PLEK,PNO1,PPP3R1,PROKR1,SNRNP27,TIA1,WDR92,biotype=protein_coding	11	66946726	66946766	Production_Association	Body_weight_gain	Abbrev=BWG	PUBMED_ID=19966163	breed=charolais,gelbvieh,hereford,limousin,pinzgauer,red_angus,red_poll,simmental,Angus	FlankMarkers=rs41632883	40
11	66019841	68540358	7233.12	3.18492e-05	.,ENSBTAG00000000141,ENSBTAG00000000992,ENSBTAG00000001042,ENSBTAG00000001105,ENSBTAG00000001108,ENSBTAG00000001408,ENSBTAG00000004567,ENSBTAG00000007808,ENSBTAG00000008985,ENSBTAG00000009343,ENSBTAG00000009658,ENSBTAG00000010595,ENSBTAG00000010604,ENSBTAG00000010619,ENSBTAG00000012949,ENSBTAG00000016939,ENSBTAG00000017199,ENSBTAG00000017626,ENSBTAG00000018401,ENSBTAG00000019182,ENSBTAG0000002066…	.,AAK1,ANTXR1,ANXA4,APLF,ARHGAP25,BMP10,C11H2orf42,C1D,CNRIP1,FBXO48,GFPT1,GKN1,GKN2,GMCL1,MXD1,NFU1,PCBP1,PLEK,PNO1,PPP3R1,PROKR1,SNRNP27,TIA1,WDR92,biotype=protein_coding	11	66946726	66946766	Production_Association	Body_weight_gain	Abbrev=BWG	PUBMED_ID=19966163	breed=charolais,gelbvieh,hereford,limousin,pinzgauer,red_angus,red_poll,simmental,Angus	FlankMarkers=rs41632883	40
11	66019841	68540358	7233.12	3.18492e-05	.,ENSBTAG00000000141,ENSBTAG00000000992,ENSBTAG00000001042,ENSBTAG00000001105,ENSBTAG00000001108,ENSBTAG00000001408,ENSBTAG00000004567,ENSBTAG00000007808,ENSBTAG00000008985,ENSBTAG00000009343,ENSBTAG00000009658,ENSBTAG00000010595,ENSBTAG00000010604,ENSBTAG00000010619,ENSBTAG00000012949,ENSBTAG00000016939,ENSBTAG00000017199,ENSBTAG00000017626,ENSBTAG00000018401,ENSBTAG00000019182,ENSBTAG0000002066…	.,AAK1,ANTXR1,ANXA4,APLF,ARHGAP25,BMP10,C11H2orf42,C1D,CNRIP1,FBXO48,GFPT1,GKN1,GKN2,GMCL1,MXD1,NFU1,PCBP1,PLEK,PNO1,PPP3R1,PROKR1,SNRNP27,TIA1,WDR92,biotype=protein_coding	11	67059582	67059622	Production_Association	Body_weight_(yearling)	Abbrev=W365	PUBMED_ID=19966163	breed=charolais,gelbvieh,hereford,limousin,pinzgauer,red_angus,red_poll,simmental,Angus	FlankMarkers=rs109636797	40
11	66019841	68540358	7233.12	3.18492e-05	.,ENSBTAG00000000141,ENSBTAG00000000992,ENSBTAG00000001042,ENSBTAG00000001105,ENSBTAG00000001108,ENSBTAG00000001408,ENSBTAG00000004567,ENSBTAG00000007808,ENSBTAG00000008985,ENSBTAG00000009343,ENSBTAG00000009658,ENSBTAG00000010595,ENSBTAG00000010604,ENSBTAG00000010619,ENSBTAG00000012949,ENSBTAG00000016939,ENSBTAG00000017199,ENSBTAG00000017626,ENSBTAG00000018401,ENSBTAG00000019182,ENSBTAG0000002066…	.,AAK1,ANTXR1,ANXA4,APLF,ARHGAP25,BMP10,C11H2orf42,C1D,CNRIP1,FBXO48,GFPT1,GKN1,GKN2,GMCL1,MXD1,NFU1,PCBP1,PLEK,PNO1,PPP3R1,PROKR1,SNRNP27,TIA1,WDR92,biotype=protein_coding	11	67139126	67139166	Milk_Association	Milk_fat_percentage	Abbrev=FP	PUBMED_ID=25511820	breed=jersey	FlankMarkers=rs110572586	40
11	66019841	68540358	7233.12	3.18492e-05	.,ENSBTAG00000000141,ENSBTAG00000000992,ENSBTAG00000001042,ENSBTAG00000001105,ENSBTAG00000001108,ENSBTAG00000001408,ENSBTAG00000004567,ENSBTAG00000007808,ENSBTAG00000008985,ENSBTAG00000009343,ENSBTAG00000009658,ENSBTAG00000010595,ENSBTAG00000010604,ENSBTAG00000010619,ENSBTAG00000012949,ENSBTAG00000016939,ENSBTAG00000017199,ENSBTAG00000017626,ENSBTAG00000018401,ENSBTAG00000019182,ENSBTAG0000002066…	.,AAK1,ANTXR1,ANXA4,APLF,ARHGAP25,BMP10,C11H2orf42,C1D,CNRIP1,FBXO48,GFPT1,GKN1,GKN2,GMCL1,MXD1,NFU1,PCBP1,PLEK,PNO1,PPP3R1,PROKR1,SNRNP27,TIA1,WDR92,biotype=protein_coding	11	67411656	67411696	Milk_Association	Milk_fat_percentage	Abbrev=FP	PUBMED_ID=25511820	breed=jersey	FlankMarkers=rs109480900	40
11	66019841	68540358	7233.12	3.18492e-05	.,ENSBTAG00000000141,ENSBTAG00000000992,ENSBTAG00000001042,ENSBTAG00000001105,ENSBTAG00000001108,ENSBTAG00000001408,ENSBTAG00000004567,ENSBTAG00000007808,ENSBTAG00000008985,ENSBTAG00000009343,ENSBTAG00000009658,ENSBTAG00000010595,ENSBTAG00000010604,ENSBTAG00000010619,ENSBTAG00000012949,ENSBTAG00000016939,ENSBTAG00000017199,ENSBTAG00000017626,ENSBTAG00000018401,ENSBTAG00000019182,ENSBTAG0000002066…	.,AAK1,ANTXR1,ANXA4,APLF,ARHGAP25,BMP10,C11H2orf42,C1D,CNRIP1,FBXO48,GFPT1,GKN1,GKN2,GMCL1,MXD1,NFU1,PCBP1,PLEK,PNO1,PPP3R1,PROKR1,SNRNP27,TIA1,WDR92,biotype=protein_coding	11	67421399	67421439	Production_Association	Body_weight_(yearling)	Abbrev=W365	PUBMED_ID=19966163	breed=charolais,gelbvieh,hereford,limousin,pinzgauer,red_angus,red_poll,simmental,Angus	FlankMarkers=rs110875926	40
11	66019841	68540358	7233.12	3.18492e-05	.,ENSBTAG00000000141,ENSBTAG00000000992,ENSBTAG00000001042,ENSBTAG00000001105,ENSBTAG00000001108,ENSBTAG00000001408,ENSBTAG00000004567,ENSBTAG00000007808,ENSBTAG00000008985,ENSBTAG00000009343,ENSBTAG00000009658,ENSBTAG00000010595,ENSBTAG00000010604,ENSBTAG00000010619,ENSBTAG00000012949,ENSBTAG00000016939,ENSBTAG00000017199,ENSBTAG00000017626,ENSBTAG00000018401,ENSBTAG00000019182,ENSBTAG0000002066…	.,AAK1,ANTXR1,ANXA4,APLF,ARHGAP25,BMP10,C11H2orf42,C1D,CNRIP1,FBXO48,GFPT1,GKN1,GKN2,GMCL1,MXD1,NFU1,PCBP1,PLEK,PNO1,PPP3R1,PROKR1,SNRNP27,TIA1,WDR92,biotype=protein_coding	11	67445943	67445983	Production_Association	Body_energy_content	Abbrev=BENERC	PUBMED_ID=22497605	breed=holstein	FlankMarkers=rs110042187	40
11	66019841	68540358	7233.12	3.18492e-05	.,ENSBTAG00000000141,ENSBTAG00000000992,ENSBTAG00000001042,ENSBTAG00000001105,ENSBTAG00000001108,ENSBTAG00000001408,ENSBTAG00000004567,ENSBTAG00000007808,ENSBTAG00000008985,ENSBTAG00000009343,ENSBTAG00000009658,ENSBTAG00000010595,ENSBTAG00000010604,ENSBTAG00000010619,ENSBTAG00000012949,ENSBTAG00000016939,ENSBTAG00000017199,ENSBTAG00000017626,ENSBTAG00000018401,ENSBTAG00000019182,ENSBTAG0000002066…	.,AAK1,ANTXR1,ANXA4,APLF,ARHGAP25,BMP10,C11H2orf42,C1D,CNRIP1,FBXO48,GFPT1,GKN1,GKN2,GMCL1,MXD1,NFU1,PCBP1,PLEK,PNO1,PPP3R1,PROKR1,SNRNP27,TIA1,WDR92,biotype=protein_coding	11	67445943	67445983	Production_Association	Body_energy_content	Abbrev=BENERC	PUBMED_ID=22497605	breed=holstein	FlankMarkers=rs110042187	40
11	66019841	68540358	7233.12	3.18492e-05	.,ENSBTAG00000000141,ENSBTAG00000000992,ENSBTAG00000001042,ENSBTAG00000001105,ENSBTAG00000001108,ENSBTAG00000001408,ENSBTAG00000004567,ENSBTAG00000007808,ENSBTAG00000008985,ENSBTAG00000009343,ENSBTAG00000009658,ENSBTAG00000010595,ENSBTAG00000010604,ENSBTAG00000010619,ENSBTAG00000012949,ENSBTAG00000016939,ENSBTAG00000017199,ENSBTAG00000017626,ENSBTAG00000018401,ENSBTAG00000019182,ENSBTAG0000002066…	.,AAK1,ANTXR1,ANXA4,APLF,ARHGAP25,BMP10,C11H2orf42,C1D,CNRIP1,FBXO48,GFPT1,GKN1,GKN2,GMCL1,MXD1,NFU1,PCBP1,PLEK,PNO1,PPP3R1,PROKR1,SNRNP27,TIA1,WDR92,biotype=protein_coding	11	67445943	67445983	Production_Association	Body_weight_(yearling)	Abbrev=W365	PUBMED_ID=19966163	breed=charolais,gelbvieh,hereford,limousin,pinzgauer,red_angus,red_poll,simmental,Angus	FlankMarkers=rs110042187	40
11	66019841	68540358	7233.12	3.18492e-05	.,ENSBTAG00000000141,ENSBTAG00000000992,ENSBTAG00000001042,ENSBTAG00000001105,ENSBTAG00000001108,ENSBTAG00000001408,ENSBTAG00000004567,ENSBTAG00000007808,ENSBTAG00000008985,ENSBTAG00000009343,ENSBTAG00000009658,ENSBTAG00000010595,ENSBTAG00000010604,ENSBTAG00000010619,ENSBTAG00000012949,ENSBTAG00000016939,ENSBTAG00000017199,ENSBTAG00000017626,ENSBTAG00000018401,ENSBTAG00000019182,ENSBTAG0000002066…	.,AAK1,ANTXR1,ANXA4,APLF,ARHGAP25,BMP10,C11H2orf42,C1D,CNRIP1,FBXO48,GFPT1,GKN1,GKN2,GMCL1,MXD1,NFU1,PCBP1,PLEK,PNO1,PPP3R1,PROKR1,SNRNP27,TIA1,WDR92,biotype=protein_coding	11	67830313	67830353	Production_Association	Body_weight_(yearling)	Abbrev=W365	PUBMED_ID=19966163	breed=charolais,gelbvieh,hereford,limousin,pinzgauer,red_angus,red_poll,simmental,Angus	FlankMarkers=rs41569395	40
11	66019841	68540358	7233.12	3.18492e-05	.,ENSBTAG00000000141,ENSBTAG00000000992,ENSBTAG00000001042,ENSBTAG00000001105,ENSBTAG00000001108,ENSBTAG00000001408,ENSBTAG00000004567,ENSBTAG00000007808,ENSBTAG00000008985,ENSBTAG00000009343,ENSBTAG00000009658,ENSBTAG00000010595,ENSBTAG00000010604,ENSBTAG00000010619,ENSBTAG00000012949,ENSBTAG00000016939,ENSBTAG00000017199,ENSBTAG00000017626,ENSBTAG00000018401,ENSBTAG00000019182,ENSBTAG0000002066…	.,AAK1,ANTXR1,ANXA4,APLF,ARHGAP25,BMP10,C11H2orf42,C1D,CNRIP1,FBXO48,GFPT1,GKN1,GKN2,GMCL1,MXD1,NFU1,PCBP1,PLEK,PNO1,PPP3R1,PROKR1,SNRNP27,TIA1,WDR92,biotype=protein_coding	11	67945379	67945419	Milk_Association	Milk_fat_percentage	Abbrev=FP	PUBMED_ID=25511820	breed=jersey	FlankMarkers=rs109013204	40
11	66019841	68540358	7233.12	3.18492e-05	.,ENSBTAG00000000141,ENSBTAG00000000992,ENSBTAG00000001042,ENSBTAG00000001105,ENSBTAG00000001108,ENSBTAG00000001408,ENSBTAG00000004567,ENSBTAG00000007808,ENSBTAG00000008985,ENSBTAG00000009343,ENSBTAG00000009658,ENSBTAG00000010595,ENSBTAG00000010604,ENSBTAG00000010619,ENSBTAG00000012949,ENSBTAG00000016939,ENSBTAG00000017199,ENSBTAG00000017626,ENSBTAG00000018401,ENSBTAG00000019182,ENSBTAG0000002066…	.,AAK1,ANTXR1,ANXA4,APLF,ARHGAP25,BMP10,C11H2orf42,C1D,CNRIP1,FBXO48,GFPT1,GKN1,GKN2,GMCL1,MXD1,NFU1,PCBP1,PLEK,PNO1,PPP3R1,PROKR1,SNRNP27,TIA1,WDR92,biotype=protein_coding	11	67963289	67963329	Milk_Association	Milk_kappa-casein_percentage	Abbrev=MKCASP	PUBMED_ID=27485317	breed=holstein	FlankMarkers=rs135798303	40
11	66019841	68540358	7233.12	3.18492e-05	.,ENSBTAG00000000141,ENSBTAG00000000992,ENSBTAG00000001042,ENSBTAG00000001105,ENSBTAG00000001108,ENSBTAG00000001408,ENSBTAG00000004567,ENSBTAG00000007808,ENSBTAG00000008985,ENSBTAG00000009343,ENSBTAG00000009658,ENSBTAG00000010595,ENSBTAG00000010604,ENSBTAG00000010619,ENSBTAG00000012949,ENSBTAG00000016939,ENSBTAG00000017199,ENSBTAG00000017626,ENSBTAG00000018401,ENSBTAG00000019182,ENSBTAG0000002066…	.,AAK1,ANTXR1,ANXA4,APLF,ARHGAP25,BMP10,C11H2orf42,C1D,CNRIP1,FBXO48,GFPT1,GKN1,GKN2,GMCL1,MXD1,NFU1,PCBP1,PLEK,PNO1,PPP3R1,PROKR1,SNRNP27,TIA1,WDR92,biotype=protein_coding	11	67976694	67976734	Milk_Association	Milk_kappa-casein_percentage	Abbrev=MKCASP	PUBMED_ID=27485317	breed=holstein	FlankMarkers=rs110824109	40
11	66019841	68540358	7233.12	3.18492e-05	.,ENSBTAG00000000141,ENSBTAG00000000992,ENSBTAG00000001042,ENSBTAG00000001105,ENSBTAG00000001108,ENSBTAG00000001408,ENSBTAG00000004567,ENSBTAG00000007808,ENSBTAG00000008985,ENSBTAG00000009343,ENSBTAG00000009658,ENSBTAG00000010595,ENSBTAG00000010604,ENSBTAG00000010619,ENSBTAG00000012949,ENSBTAG00000016939,ENSBTAG00000017199,ENSBTAG00000017626,ENSBTAG00000018401,ENSBTAG00000019182,ENSBTAG0000002066…	.,AAK1,ANTXR1,ANXA4,APLF,ARHGAP25,BMP10,C11H2orf42,C1D,CNRIP1,FBXO48,GFPT1,GKN1,GKN2,GMCL1,MXD1,NFU1,PCBP1,PLEK,PNO1,PPP3R1,PROKR1,SNRNP27,TIA1,WDR92,biotype=protein_coding	11	68036662	68036702	Production_Association	Body_weight_(weaning)	Abbrev=WWT	PUBMED_ID=19966163	breed=charolais,gelbvieh,hereford,limousin,pinzgauer,red_angus,red_poll,simmental,Angus	FlankMarkers=rs41624517	40
11	66019841	68540358	7233.12	3.18492e-05	.,ENSBTAG00000000141,ENSBTAG00000000992,ENSBTAG00000001042,ENSBTAG00000001105,ENSBTAG00000001108,ENSBTAG00000001408,ENSBTAG00000004567,ENSBTAG00000007808,ENSBTAG00000008985,ENSBTAG00000009343,ENSBTAG00000009658,ENSBTAG00000010595,ENSBTAG00000010604,ENSBTAG00000010619,ENSBTAG00000012949,ENSBTAG00000016939,ENSBTAG00000017199,ENSBTAG00000017626,ENSBTAG00000018401,ENSBTAG00000019182,ENSBTAG0000002066…	.,AAK1,ANTXR1,ANXA4,APLF,ARHGAP25,BMP10,C11H2orf42,C1D,CNRIP1,FBXO48,GFPT1,GKN1,GKN2,GMCL1,MXD1,NFU1,PCBP1,PLEK,PNO1,PPP3R1,PROKR1,SNRNP27,TIA1,WDR92,biotype=protein_coding	11	68036662	68036702	Production_Association	Body_weight_gain	Abbrev=BWG	PUBMED_ID=19966163	breed=charolais,gelbvieh,hereford,limousin,pinzgauer,red_angus,red_poll,simmental,Angus	FlankMarkers=rs41624517	40
11	66019841	68540358	7233.12	3.18492e-05	.,ENSBTAG00000000141,ENSBTAG00000000992,ENSBTAG00000001042,ENSBTAG00000001105,ENSBTAG00000001108,ENSBTAG00000001408,ENSBTAG00000004567,ENSBTAG00000007808,ENSBTAG00000008985,ENSBTAG00000009343,ENSBTAG00000009658,ENSBTAG00000010595,ENSBTAG00000010604,ENSBTAG00000010619,ENSBTAG00000012949,ENSBTAG00000016939,ENSBTAG00000017199,ENSBTAG00000017626,ENSBTAG00000018401,ENSBTAG00000019182,ENSBTAG0000002066…	.,AAK1,ANTXR1,ANXA4,APLF,ARHGAP25,BMP10,C11H2orf42,C1D,CNRIP1,FBXO48,GFPT1,GKN1,GKN2,GMCL1,MXD1,NFU1,PCBP1,PLEK,PNO1,PPP3R1,PROKR1,SNRNP27,TIA1,WDR92,biotype=protein_coding	11	68076979	68077019	Milk_Association	Milk_kappa-casein_percentage	Abbrev=MKCASP	PUBMED_ID=27485317	breed=holstein	FlankMarkers=rs110617811	40
11	66019841	68540358	7233.12	3.18492e-05	.,ENSBTAG00000000141,ENSBTAG00000000992,ENSBTAG00000001042,ENSBTAG00000001105,ENSBTAG00000001108,ENSBTAG00000001408,ENSBTAG00000004567,ENSBTAG00000007808,ENSBTAG00000008985,ENSBTAG00000009343,ENSBTAG00000009658,ENSBTAG00000010595,ENSBTAG00000010604,ENSBTAG00000010619,ENSBTAG00000012949,ENSBTAG00000016939,ENSBTAG00000017199,ENSBTAG00000017626,ENSBTAG00000018401,ENSBTAG00000019182,ENSBTAG0000002066…	.,AAK1,ANTXR1,ANXA4,APLF,ARHGAP25,BMP10,C11H2orf42,C1D,CNRIP1,FBXO48,GFPT1,GKN1,GKN2,GMCL1,MXD1,NFU1,PCBP1,PLEK,PNO1,PPP3R1,PROKR1,SNRNP27,TIA1,WDR92,biotype=protein_coding	11	68077484	68077524	Milk_Association	Milk_kappa-casein_percentage	Abbrev=MKCASP	PUBMED_ID=27485317	breed=holstein	FlankMarkers=rs109844153	40
11	66019841	68540358	7233.12	3.18492e-05	.,ENSBTAG00000000141,ENSBTAG00000000992,ENSBTAG00000001042,ENSBTAG00000001105,ENSBTAG00000001108,ENSBTAG00000001408,ENSBTAG00000004567,ENSBTAG00000007808,ENSBTAG00000008985,ENSBTAG00000009343,ENSBTAG00000009658,ENSBTAG00000010595,ENSBTAG00000010604,ENSBTAG00000010619,ENSBTAG00000012949,ENSBTAG00000016939,ENSBTAG00000017199,ENSBTAG00000017626,ENSBTAG00000018401,ENSBTAG00000019182,ENSBTAG0000002066…	.,AAK1,ANTXR1,ANXA4,APLF,ARHGAP25,BMP10,C11H2orf42,C1D,CNRIP1,FBXO48,GFPT1,GKN1,GKN2,GMCL1,MXD1,NFU1,PCBP1,PLEK,PNO1,PPP3R1,PROKR1,SNRNP27,TIA1,WDR92,biotype=protein_coding	11	68078033	68078073	Milk_Association	Milk_kappa-casein_percentage	Abbrev=MKCASP	PUBMED_ID=27485317	breed=holstein	FlankMarkers=rs110228263	40
11	66019841	68540358	7233.12	3.18492e-05	.,ENSBTAG00000000141,ENSBTAG00000000992,ENSBTAG00000001042,ENSBTAG00000001105,ENSBTAG00000001108,ENSBTAG00000001408,ENSBTAG00000004567,ENSBTAG00000007808,ENSBTAG00000008985,ENSBTAG00000009343,ENSBTAG00000009658,ENSBTAG00000010595,ENSBTAG00000010604,ENSBTAG00000010619,ENSBTAG00000012949,ENSBTAG00000016939,ENSBTAG00000017199,ENSBTAG00000017626,ENSBTAG00000018401,ENSBTAG00000019182,ENSBTAG0000002066…	.,AAK1,ANTXR1,ANXA4,APLF,ARHGAP25,BMP10,C11H2orf42,C1D,CNRIP1,FBXO48,GFPT1,GKN1,GKN2,GMCL1,MXD1,NFU1,PCBP1,PLEK,PNO1,PPP3R1,PROKR1,SNRNP27,TIA1,WDR92,biotype=protein_coding	11	68078525	68078565	Milk_Association	Milk_kappa-casein_percentage	Abbrev=MKCASP	PUBMED_ID=27485317	breed=holstein	FlankMarkers=rs109090190	40
11	66019841	68540358	7233.12	3.18492e-05	.,ENSBTAG00000000141,ENSBTAG00000000992,ENSBTAG00000001042,ENSBTAG00000001105,ENSBTAG00000001108,ENSBTAG00000001408,ENSBTAG00000004567,ENSBTAG00000007808,ENSBTAG00000008985,ENSBTAG00000009343,ENSBTAG00000009658,ENSBTAG00000010595,ENSBTAG00000010604,ENSBTAG00000010619,ENSBTAG00000012949,ENSBTAG00000016939,ENSBTAG00000017199,ENSBTAG00000017626,ENSBTAG00000018401,ENSBTAG00000019182,ENSBTAG0000002066…	.,AAK1,ANTXR1,ANXA4,APLF,ARHGAP25,BMP10,C11H2orf42,C1D,CNRIP1,FBXO48,GFPT1,GKN1,GKN2,GMCL1,MXD1,NFU1,PCBP1,PLEK,PNO1,PPP3R1,PROKR1,SNRNP27,TIA1,WDR92,biotype=protein_coding	11	68079213	68079253	Milk_Association	Milk_kappa-casein_percentage	Abbrev=MKCASP	PUBMED_ID=27485317	breed=holstein	FlankMarkers=rs109911941	40
11	66019841	68540358	7233.12	3.18492e-05	.,ENSBTAG00000000141,ENSBTAG00000000992,ENSBTAG00000001042,ENSBTAG00000001105,ENSBTAG00000001108,ENSBTAG00000001408,ENSBTAG00000004567,ENSBTAG00000007808,ENSBTAG00000008985,ENSBTAG00000009343,ENSBTAG00000009658,ENSBTAG00000010595,ENSBTAG00000010604,ENSBTAG00000010619,ENSBTAG00000012949,ENSBTAG00000016939,ENSBTAG00000017199,ENSBTAG00000017626,ENSBTAG00000018401,ENSBTAG00000019182,ENSBTAG0000002066…	.,AAK1,ANTXR1,ANXA4,APLF,ARHGAP25,BMP10,C11H2orf42,C1D,CNRIP1,FBXO48,GFPT1,GKN1,GKN2,GMCL1,MXD1,NFU1,PCBP1,PLEK,PNO1,PPP3R1,PROKR1,SNRNP27,TIA1,WDR92,biotype=protein_coding	11	68085466	68085506	Exterior_Association	Dairy_form	Abbrev=DYF	PUBMED_ID=21831322	breed=holstein	FlankMarkers=rs41569387	40
11	66019841	68540358	7233.12	3.18492e-05	.,ENSBTAG00000000141,ENSBTAG00000000992,ENSBTAG00000001042,ENSBTAG00000001105,ENSBTAG00000001108,ENSBTAG00000001408,ENSBTAG00000004567,ENSBTAG00000007808,ENSBTAG00000008985,ENSBTAG00000009343,ENSBTAG00000009658,ENSBTAG00000010595,ENSBTAG00000010604,ENSBTAG00000010619,ENSBTAG00000012949,ENSBTAG00000016939,ENSBTAG00000017199,ENSBTAG00000017626,ENSBTAG00000018401,ENSBTAG00000019182,ENSBTAG0000002066…	.,AAK1,ANTXR1,ANXA4,APLF,ARHGAP25,BMP10,C11H2orf42,C1D,CNRIP1,FBXO48,GFPT1,GKN1,GKN2,GMCL1,MXD1,NFU1,PCBP1,PLEK,PNO1,PPP3R1,PROKR1,SNRNP27,TIA1,WDR92,biotype=protein_coding	11	68085466	68085506	Exterior_Association	Rear_leg_placement_-_rear_view	Abbrev=RLEGR	PUBMED_ID=21831322	breed=holstein	FlankMarkers=rs41569387	40
11	66019841	68540358	7233.12	3.18492e-05	.,ENSBTAG00000000141,ENSBTAG00000000992,ENSBTAG00000001042,ENSBTAG00000001105,ENSBTAG00000001108,ENSBTAG00000001408,ENSBTAG00000004567,ENSBTAG00000007808,ENSBTAG00000008985,ENSBTAG00000009343,ENSBTAG00000009658,ENSBTAG00000010595,ENSBTAG00000010604,ENSBTAG00000010619,ENSBTAG00000012949,ENSBTAG00000016939,ENSBTAG00000017199,ENSBTAG00000017626,ENSBTAG00000018401,ENSBTAG00000019182,ENSBTAG0000002066…	.,AAK1,ANTXR1,ANXA4,APLF,ARHGAP25,BMP10,C11H2orf42,C1D,CNRIP1,FBXO48,GFPT1,GKN1,GKN2,GMCL1,MXD1,NFU1,PCBP1,PLEK,PNO1,PPP3R1,PROKR1,SNRNP27,TIA1,WDR92,biotype=protein_coding	11	68085466	68085506	Exterior_Association	Udder_height	Abbrev=UHT	PUBMED_ID=21831322	breed=holstein	FlankMarkers=rs41569387	40
11	66019841	68540358	7233.12	3.18492e-05	.,ENSBTAG00000000141,ENSBTAG00000000992,ENSBTAG00000001042,ENSBTAG00000001105,ENSBTAG00000001108,ENSBTAG00000001408,ENSBTAG00000004567,ENSBTAG00000007808,ENSBTAG00000008985,ENSBTAG00000009343,ENSBTAG00000009658,ENSBTAG00000010595,ENSBTAG00000010604,ENSBTAG00000010619,ENSBTAG00000012949,ENSBTAG00000016939,ENSBTAG00000017199,ENSBTAG00000017626,ENSBTAG00000018401,ENSBTAG00000019182,ENSBTAG0000002066…	.,AAK1,ANTXR1,ANXA4,APLF,ARHGAP25,BMP10,C11H2orf42,C1D,CNRIP1,FBXO48,GFPT1,GKN1,GKN2,GMCL1,MXD1,NFU1,PCBP1,PLEK,PNO1,PPP3R1,PROKR1,SNRNP27,TIA1,WDR92,biotype=protein_coding	11	68085466	68085506	Exterior_Association	Stature	Abbrev=STA	PUBMED_ID=21831322	breed=holstein	FlankMarkers=rs41569387	40
11	66019841	68540358	7233.12	3.18492e-05	.,ENSBTAG00000000141,ENSBTAG00000000992,ENSBTAG00000001042,ENSBTAG00000001105,ENSBTAG00000001108,ENSBTAG00000001408,ENSBTAG00000004567,ENSBTAG00000007808,ENSBTAG00000008985,ENSBTAG00000009343,ENSBTAG00000009658,ENSBTAG00000010595,ENSBTAG00000010604,ENSBTAG00000010619,ENSBTAG00000012949,ENSBTAG00000016939,ENSBTAG00000017199,ENSBTAG00000017626,ENSBTAG00000018401,ENSBTAG00000019182,ENSBTAG0000002066…	.,AAK1,ANTXR1,ANXA4,APLF,ARHGAP25,BMP10,C11H2orf42,C1D,CNRIP1,FBXO48,GFPT1,GKN1,GKN2,GMCL1,MXD1,NFU1,PCBP1,PLEK,PNO1,PPP3R1,PROKR1,SNRNP27,TIA1,WDR92,biotype=protein_coding	11	68085466	68085506	Exterior_Association	Strength	Abbrev=STR	PUBMED_ID=21831322	breed=holstein	FlankMarkers=rs41569387	40
11	66019841	68540358	7233.12	3.18492e-05	.,ENSBTAG00000000141,ENSBTAG00000000992,ENSBTAG00000001042,ENSBTAG00000001105,ENSBTAG00000001108,ENSBTAG00000001408,ENSBTAG00000004567,ENSBTAG00000007808,ENSBTAG00000008985,ENSBTAG00000009343,ENSBTAG00000009658,ENSBTAG00000010595,ENSBTAG00000010604,ENSBTAG00000010619,ENSBTAG00000012949,ENSBTAG00000016939,ENSBTAG00000017199,ENSBTAG00000017626,ENSBTAG00000018401,ENSBTAG00000019182,ENSBTAG0000002066…	.,AAK1,ANTXR1,ANXA4,APLF,ARHGAP25,BMP10,C11H2orf42,C1D,CNRIP1,FBXO48,GFPT1,GKN1,GKN2,GMCL1,MXD1,NFU1,PCBP1,PLEK,PNO1,PPP3R1,PROKR1,SNRNP27,TIA1,WDR92,biotype=protein_coding	11	68085466	68085506	Exterior_Association	Udder_cleft	Abbrev=UC	PUBMED_ID=21831322	breed=holstein	FlankMarkers=rs41569387	40
11	66019841	68540358	7233.12	3.18492e-05	.,ENSBTAG00000000141,ENSBTAG00000000992,ENSBTAG00000001042,ENSBTAG00000001105,ENSBTAG00000001108,ENSBTAG00000001408,ENSBTAG00000004567,ENSBTAG00000007808,ENSBTAG00000008985,ENSBTAG00000009343,ENSBTAG00000009658,ENSBTAG00000010595,ENSBTAG00000010604,ENSBTAG00000010619,ENSBTAG00000012949,ENSBTAG00000016939,ENSBTAG00000017199,ENSBTAG00000017626,ENSBTAG00000018401,ENSBTAG00000019182,ENSBTAG0000002066…	.,AAK1,ANTXR1,ANXA4,APLF,ARHGAP25,BMP10,C11H2orf42,C1D,CNRIP1,FBXO48,GFPT1,GKN1,GKN2,GMCL1,MXD1,NFU1,PCBP1,PLEK,PNO1,PPP3R1,PROKR1,SNRNP27,TIA1,WDR92,biotype=protein_coding	11	68085466	68085506	Production_Association	Body_depth	Abbrev=BD	PUBMED_ID=21831322	breed=holstein	FlankMarkers=rs41569387	40
11	66019841	68540358	7233.12	3.18492e-05	.,ENSBTAG00000000141,ENSBTAG00000000992,ENSBTAG00000001042,ENSBTAG00000001105,ENSBTAG00000001108,ENSBTAG00000001408,ENSBTAG00000004567,ENSBTAG00000007808,ENSBTAG00000008985,ENSBTAG00000009343,ENSBTAG00000009658,ENSBTAG00000010595,ENSBTAG00000010604,ENSBTAG00000010619,ENSBTAG00000012949,ENSBTAG00000016939,ENSBTAG00000017199,ENSBTAG00000017626,ENSBTAG00000018401,ENSBTAG00000019182,ENSBTAG0000002066…	.,AAK1,ANTXR1,ANXA4,APLF,ARHGAP25,BMP10,C11H2orf42,C1D,CNRIP1,FBXO48,GFPT1,GKN1,GKN2,GMCL1,MXD1,NFU1,PCBP1,PLEK,PNO1,PPP3R1,PROKR1,SNRNP27,TIA1,WDR92,biotype=protein_coding	11	68085466	68085506	Production_Association	PTA_type	Abbrev=PTAT	PUBMED_ID=21831322	breed=holstein	FlankMarkers=rs41569387	40
11	66019841	68540358	7233.12	3.18492e-05	.,ENSBTAG00000000141,ENSBTAG00000000992,ENSBTAG00000001042,ENSBTAG00000001105,ENSBTAG00000001108,ENSBTAG00000001408,ENSBTAG00000004567,ENSBTAG00000007808,ENSBTAG00000008985,ENSBTAG00000009343,ENSBTAG00000009658,ENSBTAG00000010595,ENSBTAG00000010604,ENSBTAG00000010619,ENSBTAG00000012949,ENSBTAG00000016939,ENSBTAG00000017199,ENSBTAG00000017626,ENSBTAG00000018401,ENSBTAG00000019182,ENSBTAG0000002066…	.,AAK1,ANTXR1,ANXA4,APLF,ARHGAP25,BMP10,C11H2orf42,C1D,CNRIP1,FBXO48,GFPT1,GKN1,GKN2,GMCL1,MXD1,NFU1,PCBP1,PLEK,PNO1,PPP3R1,PROKR1,SNRNP27,TIA1,WDR92,biotype=protein_coding	11	68085466	68085506	Production_Association	Rump_width	Abbrev=RUMWD	PUBMED_ID=21831322	breed=holstein	FlankMarkers=rs41569387	40
11	66019841	68540358	7233.12	3.18492e-05	.,ENSBTAG00000000141,ENSBTAG00000000992,ENSBTAG00000001042,ENSBTAG00000001105,ENSBTAG00000001108,ENSBTAG00000001408,ENSBTAG00000004567,ENSBTAG00000007808,ENSBTAG00000008985,ENSBTAG00000009343,ENSBTAG00000009658,ENSBTAG00000010595,ENSBTAG00000010604,ENSBTAG00000010619,ENSBTAG00000012949,ENSBTAG00000016939,ENSBTAG00000017199,ENSBTAG00000017626,ENSBTAG00000018401,ENSBTAG00000019182,ENSBTAG0000002066…	.,AAK1,ANTXR1,ANXA4,APLF,ARHGAP25,BMP10,C11H2orf42,C1D,CNRIP1,FBXO48,GFPT1,GKN1,GKN2,GMCL1,MXD1,NFU1,PCBP1,PLEK,PNO1,PPP3R1,PROKR1,SNRNP27,TIA1,WDR92,biotype=protein_coding	11	68085466	68085506	Reproduction_Association	Daughter_pregnancy_rate	Abbrev=DPR	PUBMED_ID=21831322	breed=holstein	FlankMarkers=rs41569387	40
11	66019841	68540358	7233.12	3.18492e-05	.,ENSBTAG00000000141,ENSBTAG00000000992,ENSBTAG00000001042,ENSBTAG00000001105,ENSBTAG00000001108,ENSBTAG00000001408,ENSBTAG00000004567,ENSBTAG00000007808,ENSBTAG00000008985,ENSBTAG00000009343,ENSBTAG00000009658,ENSBTAG00000010595,ENSBTAG00000010604,ENSBTAG00000010619,ENSBTAG00000012949,ENSBTAG00000016939,ENSBTAG00000017199,ENSBTAG00000017626,ENSBTAG00000018401,ENSBTAG00000019182,ENSBTAG0000002066…	.,AAK1,ANTXR1,ANXA4,APLF,ARHGAP25,BMP10,C11H2orf42,C1D,CNRIP1,FBXO48,GFPT1,GKN1,GKN2,GMCL1,MXD1,NFU1,PCBP1,PLEK,PNO1,PPP3R1,PROKR1,SNRNP27,TIA1,WDR92,biotype=protein_coding	11	68113339	68113379	Exterior_Association	Stature	Abbrev=STA	PUBMED_ID=18565942	breed=holstein	FlankMarkers=rs29026038	40
11	66019841	68540358	7233.12	3.18492e-05	.,ENSBTAG00000000141,ENSBTAG00000000992,ENSBTAG00000001042,ENSBTAG00000001105,ENSBTAG00000001108,ENSBTAG00000001408,ENSBTAG00000004567,ENSBTAG00000007808,ENSBTAG00000008985,ENSBTAG00000009343,ENSBTAG00000009658,ENSBTAG00000010595,ENSBTAG00000010604,ENSBTAG00000010619,ENSBTAG00000012949,ENSBTAG00000016939,ENSBTAG00000017199,ENSBTAG00000017626,ENSBTAG00000018401,ENSBTAG00000019182,ENSBTAG0000002066…	.,AAK1,ANTXR1,ANXA4,APLF,ARHGAP25,BMP10,C11H2orf42,C1D,CNRIP1,FBXO48,GFPT1,GKN1,GKN2,GMCL1,MXD1,NFU1,PCBP1,PLEK,PNO1,PPP3R1,PROKR1,SNRNP27,TIA1,WDR92,biotype=protein_coding	11	68124020	68124060	Milk_Association	Milk_kappa-casein_percentage	Abbrev=MKCASP	PUBMED_ID=27485317	breed=holstein	FlankMarkers=rs133294110	40
11	66019841	68540358	7233.12	3.18492e-05	.,ENSBTAG00000000141,ENSBTAG00000000992,ENSBTAG00000001042,ENSBTAG00000001105,ENSBTAG00000001108,ENSBTAG00000001408,ENSBTAG00000004567,ENSBTAG00000007808,ENSBTAG00000008985,ENSBTAG00000009343,ENSBTAG00000009658,ENSBTAG00000010595,ENSBTAG00000010604,ENSBTAG00000010619,ENSBTAG00000012949,ENSBTAG00000016939,ENSBTAG00000017199,ENSBTAG00000017626,ENSBTAG00000018401,ENSBTAG00000019182,ENSBTAG0000002066…	.,AAK1,ANTXR1,ANXA4,APLF,ARHGAP25,BMP10,C11H2orf42,C1D,CNRIP1,FBXO48,GFPT1,GKN1,GKN2,GMCL1,MXD1,NFU1,PCBP1,PLEK,PNO1,PPP3R1,PROKR1,SNRNP27,TIA1,WDR92,biotype=protein_coding	11	68254176	68254216	Milk_Association	Milk_fat_yield	Abbrev=FY	PUBMED_ID=19646150	breed=holstein	FlankMarkers=rs43703342	40
11	66019841	68540358	7233.12	3.18492e-05	.,ENSBTAG00000000141,ENSBTAG00000000992,ENSBTAG00000001042,ENSBTAG00000001105,ENSBTAG00000001108,ENSBTAG00000001408,ENSBTAG00000004567,ENSBTAG00000007808,ENSBTAG00000008985,ENSBTAG00000009343,ENSBTAG00000009658,ENSBTAG00000010595,ENSBTAG00000010604,ENSBTAG00000010619,ENSBTAG00000012949,ENSBTAG00000016939,ENSBTAG00000017199,ENSBTAG00000017626,ENSBTAG00000018401,ENSBTAG00000019182,ENSBTAG0000002066…	.,AAK1,ANTXR1,ANXA4,APLF,ARHGAP25,BMP10,C11H2orf42,C1D,CNRIP1,FBXO48,GFPT1,GKN1,GKN2,GMCL1,MXD1,NFU1,PCBP1,PLEK,PNO1,PPP3R1,PROKR1,SNRNP27,TIA1,WDR92,biotype=protein_coding	11	68254176	68254216	Production_Association	Lactation_persistency	Abbrev=LACTPER	PUBMED_ID=19646150	breed=holstein	FlankMarkers=rs43703342	40
11	66019841	68540358	7233.12	3.18492e-05	.,ENSBTAG00000000141,ENSBTAG00000000992,ENSBTAG00000001042,ENSBTAG00000001105,ENSBTAG00000001108,ENSBTAG00000001408,ENSBTAG00000004567,ENSBTAG00000007808,ENSBTAG00000008985,ENSBTAG00000009343,ENSBTAG00000009658,ENSBTAG00000010595,ENSBTAG00000010604,ENSBTAG00000010619,ENSBTAG00000012949,ENSBTAG00000016939,ENSBTAG00000017199,ENSBTAG00000017626,ENSBTAG00000018401,ENSBTAG00000019182,ENSBTAG0000002066…	.,AAK1,ANTXR1,ANXA4,APLF,ARHGAP25,BMP10,C11H2orf42,C1D,CNRIP1,FBXO48,GFPT1,GKN1,GKN2,GMCL1,MXD1,NFU1,PCBP1,PLEK,PNO1,PPP3R1,PROKR1,SNRNP27,TIA1,WDR92,biotype=protein_coding	11	68306494	68306534	Milk_Association	Milk_fat_percentage	Abbrev=FP	PUBMED_ID=25511820	breed=jersey	FlankMarkers=rs110833602	40
11	66019841	68540358	7233.12	3.18492e-05	.,ENSBTAG00000000141,ENSBTAG00000000992,ENSBTAG00000001042,ENSBTAG00000001105,ENSBTAG00000001108,ENSBTAG00000001408,ENSBTAG00000004567,ENSBTAG00000007808,ENSBTAG00000008985,ENSBTAG00000009343,ENSBTAG00000009658,ENSBTAG00000010595,ENSBTAG00000010604,ENSBTAG00000010619,ENSBTAG00000012949,ENSBTAG00000016939,ENSBTAG00000017199,ENSBTAG00000017626,ENSBTAG00000018401,ENSBTAG00000019182,ENSBTAG0000002066…	.,AAK1,ANTXR1,ANXA4,APLF,ARHGAP25,BMP10,C11H2orf42,C1D,CNRIP1,FBXO48,GFPT1,GKN1,GKN2,GMCL1,MXD1,NFU1,PCBP1,PLEK,PNO1,PPP3R1,PROKR1,SNRNP27,TIA1,WDR92,biotype=protein_coding	11	68318071	68318111	Milk_Association	Milk_fat_percentage	Abbrev=FP	PUBMED_ID=25511820	breed=jersey	FlankMarkers=rs137637469	40
11	66019841	68540358	7233.12	3.18492e-05	.,ENSBTAG00000000141,ENSBTAG00000000992,ENSBTAG00000001042,ENSBTAG00000001105,ENSBTAG00000001108,ENSBTAG00000001408,ENSBTAG00000004567,ENSBTAG00000007808,ENSBTAG00000008985,ENSBTAG00000009343,ENSBTAG00000009658,ENSBTAG00000010595,ENSBTAG00000010604,ENSBTAG00000010619,ENSBTAG00000012949,ENSBTAG00000016939,ENSBTAG00000017199,ENSBTAG00000017626,ENSBTAG00000018401,ENSBTAG00000019182,ENSBTAG0000002066…	.,AAK1,ANTXR1,ANXA4,APLF,ARHGAP25,BMP10,C11H2orf42,C1D,CNRIP1,FBXO48,GFPT1,GKN1,GKN2,GMCL1,MXD1,NFU1,PCBP1,PLEK,PNO1,PPP3R1,PROKR1,SNRNP27,TIA1,WDR92,biotype=protein_coding	11	68321806	68321846	Milk_Association	Milk_fat_percentage	Abbrev=FP	PUBMED_ID=25511820	breed=jersey	FlankMarkers=rs134482231	40
11	66019841	68540358	7233.12	3.18492e-05	.,ENSBTAG00000000141,ENSBTAG00000000992,ENSBTAG00000001042,ENSBTAG00000001105,ENSBTAG00000001108,ENSBTAG00000001408,ENSBTAG00000004567,ENSBTAG00000007808,ENSBTAG00000008985,ENSBTAG00000009343,ENSBTAG00000009658,ENSBTAG00000010595,ENSBTAG00000010604,ENSBTAG00000010619,ENSBTAG00000012949,ENSBTAG00000016939,ENSBTAG00000017199,ENSBTAG00000017626,ENSBTAG00000018401,ENSBTAG00000019182,ENSBTAG0000002066…	.,AAK1,ANTXR1,ANXA4,APLF,ARHGAP25,BMP10,C11H2orf42,C1D,CNRIP1,FBXO48,GFPT1,GKN1,GKN2,GMCL1,MXD1,NFU1,PCBP1,PLEK,PNO1,PPP3R1,PROKR1,SNRNP27,TIA1,WDR92,biotype=protein_coding	11	68325597	68325637	Milk_Association	Milk_fat_percentage	Abbrev=FP	PUBMED_ID=25511820	breed=jersey	FlankMarkers=rs109913986	40
11	66019841	68540358	7233.12	3.18492e-05	.,ENSBTAG00000000141,ENSBTAG00000000992,ENSBTAG00000001042,ENSBTAG00000001105,ENSBTAG00000001108,ENSBTAG00000001408,ENSBTAG00000004567,ENSBTAG00000007808,ENSBTAG00000008985,ENSBTAG00000009343,ENSBTAG00000009658,ENSBTAG00000010595,ENSBTAG00000010604,ENSBTAG00000010619,ENSBTAG00000012949,ENSBTAG00000016939,ENSBTAG00000017199,ENSBTAG00000017626,ENSBTAG00000018401,ENSBTAG00000019182,ENSBTAG0000002066…	.,AAK1,ANTXR1,ANXA4,APLF,ARHGAP25,BMP10,C11H2orf42,C1D,CNRIP1,FBXO48,GFPT1,GKN1,GKN2,GMCL1,MXD1,NFU1,PCBP1,PLEK,PNO1,PPP3R1,PROKR1,SNRNP27,TIA1,WDR92,biotype=protein_coding	11	68331470	68331510	Milk_Association	Milk_fat_percentage	Abbrev=FP	PUBMED_ID=25511820	breed=jersey	FlankMarkers=rs109842648	40
11	66019841	68540358	7233.12	3.18492e-05	.,ENSBTAG00000000141,ENSBTAG00000000992,ENSBTAG00000001042,ENSBTAG00000001105,ENSBTAG00000001108,ENSBTAG00000001408,ENSBTAG00000004567,ENSBTAG00000007808,ENSBTAG00000008985,ENSBTAG00000009343,ENSBTAG00000009658,ENSBTAG00000010595,ENSBTAG00000010604,ENSBTAG00000010619,ENSBTAG00000012949,ENSBTAG00000016939,ENSBTAG00000017199,ENSBTAG00000017626,ENSBTAG00000018401,ENSBTAG00000019182,ENSBTAG0000002066…	.,AAK1,ANTXR1,ANXA4,APLF,ARHGAP25,BMP10,C11H2orf42,C1D,CNRIP1,FBXO48,GFPT1,GKN1,GKN2,GMCL1,MXD1,NFU1,PCBP1,PLEK,PNO1,PPP3R1,PROKR1,SNRNP27,TIA1,WDR92,biotype=protein_coding	11	68334015	68334055	Milk_Association	Milk_fat_percentage	Abbrev=FP	PUBMED_ID=25511820	breed=jersey	FlankMarkers=rs134778783	40
11	66019841	68540358	7233.12	3.18492e-05	.,ENSBTAG00000000141,ENSBTAG00000000992,ENSBTAG00000001042,ENSBTAG00000001105,ENSBTAG00000001108,ENSBTAG00000001408,ENSBTAG00000004567,ENSBTAG00000007808,ENSBTAG00000008985,ENSBTAG00000009343,ENSBTAG00000009658,ENSBTAG00000010595,ENSBTAG00000010604,ENSBTAG00000010619,ENSBTAG00000012949,ENSBTAG00000016939,ENSBTAG00000017199,ENSBTAG00000017626,ENSBTAG00000018401,ENSBTAG00000019182,ENSBTAG0000002066…	.,AAK1,ANTXR1,ANXA4,APLF,ARHGAP25,BMP10,C11H2orf42,C1D,CNRIP1,FBXO48,GFPT1,GKN1,GKN2,GMCL1,MXD1,NFU1,PCBP1,PLEK,PNO1,PPP3R1,PROKR1,SNRNP27,TIA1,WDR92,biotype=protein_coding	11	68338405	68338445	Milk_Association	Milk_fat_percentage	Abbrev=FP	PUBMED_ID=25511820	breed=jersey	FlankMarkers=rs136284560	40
11	66019841	68540358	7233.12	3.18492e-05	.,ENSBTAG00000000141,ENSBTAG00000000992,ENSBTAG00000001042,ENSBTAG00000001105,ENSBTAG00000001108,ENSBTAG00000001408,ENSBTAG00000004567,ENSBTAG00000007808,ENSBTAG00000008985,ENSBTAG00000009343,ENSBTAG00000009658,ENSBTAG00000010595,ENSBTAG00000010604,ENSBTAG00000010619,ENSBTAG00000012949,ENSBTAG00000016939,ENSBTAG00000017199,ENSBTAG00000017626,ENSBTAG00000018401,ENSBTAG00000019182,ENSBTAG0000002066…	.,AAK1,ANTXR1,ANXA4,APLF,ARHGAP25,BMP10,C11H2orf42,C1D,CNRIP1,FBXO48,GFPT1,GKN1,GKN2,GMCL1,MXD1,NFU1,PCBP1,PLEK,PNO1,PPP3R1,PROKR1,SNRNP27,TIA1,WDR92,biotype=protein_coding	11	68348687	68348727	Milk_Association	Milk_fat_percentage	Abbrev=FP	PUBMED_ID=25511820	breed=jersey	FlankMarkers=rs109828197	40
11	66019841	68540358	7233.12	3.18492e-05	.,ENSBTAG00000000141,ENSBTAG00000000992,ENSBTAG00000001042,ENSBTAG00000001105,ENSBTAG00000001108,ENSBTAG00000001408,ENSBTAG00000004567,ENSBTAG00000007808,ENSBTAG00000008985,ENSBTAG00000009343,ENSBTAG00000009658,ENSBTAG00000010595,ENSBTAG00000010604,ENSBTAG00000010619,ENSBTAG00000012949,ENSBTAG00000016939,ENSBTAG00000017199,ENSBTAG00000017626,ENSBTAG00000018401,ENSBTAG00000019182,ENSBTAG0000002066…	.,AAK1,ANTXR1,ANXA4,APLF,ARHGAP25,BMP10,C11H2orf42,C1D,CNRIP1,FBXO48,GFPT1,GKN1,GKN2,GMCL1,MXD1,NFU1,PCBP1,PLEK,PNO1,PPP3R1,PROKR1,SNRNP27,TIA1,WDR92,biotype=protein_coding	11	68352859	68352899	Production_Association	Body_weight_(yearling)	Abbrev=W365	PUBMED_ID=19966163	breed=charolais,gelbvieh,hereford,limousin,pinzgauer,red_angus,red_poll,simmental,Angus	FlankMarkers=rs110164252	40
11	66019841	68540358	7233.12	3.18492e-05	.,ENSBTAG00000000141,ENSBTAG00000000992,ENSBTAG00000001042,ENSBTAG00000001105,ENSBTAG00000001108,ENSBTAG00000001408,ENSBTAG00000004567,ENSBTAG00000007808,ENSBTAG00000008985,ENSBTAG00000009343,ENSBTAG00000009658,ENSBTAG00000010595,ENSBTAG00000010604,ENSBTAG00000010619,ENSBTAG00000012949,ENSBTAG00000016939,ENSBTAG00000017199,ENSBTAG00000017626,ENSBTAG00000018401,ENSBTAG00000019182,ENSBTAG0000002066…	.,AAK1,ANTXR1,ANXA4,APLF,ARHGAP25,BMP10,C11H2orf42,C1D,CNRIP1,FBXO48,GFPT1,GKN1,GKN2,GMCL1,MXD1,NFU1,PCBP1,PLEK,PNO1,PPP3R1,PROKR1,SNRNP27,TIA1,WDR92,biotype=protein_coding	11	68352859	68352899	Production_Association	Body_weight_(yearling)	Abbrev=W365	PUBMED_ID=19966163	breed=charolais,gelbvieh,hereford,limousin,pinzgauer,red_angus,red_poll,simmental,Angus	FlankMarkers=rs110164252	40
11	66019841	68540358	7233.12	3.18492e-05	.,ENSBTAG00000000141,ENSBTAG00000000992,ENSBTAG00000001042,ENSBTAG00000001105,ENSBTAG00000001108,ENSBTAG00000001408,ENSBTAG00000004567,ENSBTAG00000007808,ENSBTAG00000008985,ENSBTAG00000009343,ENSBTAG00000009658,ENSBTAG00000010595,ENSBTAG00000010604,ENSBTAG00000010619,ENSBTAG00000012949,ENSBTAG00000016939,ENSBTAG00000017199,ENSBTAG00000017626,ENSBTAG00000018401,ENSBTAG00000019182,ENSBTAG0000002066…	.,AAK1,ANTXR1,ANXA4,APLF,ARHGAP25,BMP10,C11H2orf42,C1D,CNRIP1,FBXO48,GFPT1,GKN1,GKN2,GMCL1,MXD1,NFU1,PCBP1,PLEK,PNO1,PPP3R1,PROKR1,SNRNP27,TIA1,WDR92,biotype=protein_coding	11	68352859	68352899	Production_Association	Body_weight_gain	Abbrev=BWG	PUBMED_ID=19966163	breed=charolais,gelbvieh,hereford,limousin,pinzgauer,red_angus,red_poll,simmental,Angus	FlankMarkers=rs110164252	40
11	66019841	68540358	7233.12	3.18492e-05	.,ENSBTAG00000000141,ENSBTAG00000000992,ENSBTAG00000001042,ENSBTAG00000001105,ENSBTAG00000001108,ENSBTAG00000001408,ENSBTAG00000004567,ENSBTAG00000007808,ENSBTAG00000008985,ENSBTAG00000009343,ENSBTAG00000009658,ENSBTAG00000010595,ENSBTAG00000010604,ENSBTAG00000010619,ENSBTAG00000012949,ENSBTAG00000016939,ENSBTAG00000017199,ENSBTAG00000017626,ENSBTAG00000018401,ENSBTAG00000019182,ENSBTAG0000002066…	.,AAK1,ANTXR1,ANXA4,APLF,ARHGAP25,BMP10,C11H2orf42,C1D,CNRIP1,FBXO48,GFPT1,GKN1,GKN2,GMCL1,MXD1,NFU1,PCBP1,PLEK,PNO1,PPP3R1,PROKR1,SNRNP27,TIA1,WDR92,biotype=protein_coding	11	68360874	68360914	Milk_Association	Milk_fat_percentage	Abbrev=FP	PUBMED_ID=25511820	breed=jersey	FlankMarkers=rs109393282	40
11	66019841	68540358	7233.12	3.18492e-05	.,ENSBTAG00000000141,ENSBTAG00000000992,ENSBTAG00000001042,ENSBTAG00000001105,ENSBTAG00000001108,ENSBTAG00000001408,ENSBTAG00000004567,ENSBTAG00000007808,ENSBTAG00000008985,ENSBTAG00000009343,ENSBTAG00000009658,ENSBTAG00000010595,ENSBTAG00000010604,ENSBTAG00000010619,ENSBTAG00000012949,ENSBTAG00000016939,ENSBTAG00000017199,ENSBTAG00000017626,ENSBTAG00000018401,ENSBTAG00000019182,ENSBTAG0000002066…	.,AAK1,ANTXR1,ANXA4,APLF,ARHGAP25,BMP10,C11H2orf42,C1D,CNRIP1,FBXO48,GFPT1,GKN1,GKN2,GMCL1,MXD1,NFU1,PCBP1,PLEK,PNO1,PPP3R1,PROKR1,SNRNP27,TIA1,WDR92,biotype=protein_coding	11	68364879	68364919	Milk_Association	Milk_fat_percentage	Abbrev=FP	PUBMED_ID=25511820	breed=jersey	FlankMarkers=rs135522016	40
11	66019841	68540358	7233.12	3.18492e-05	.,ENSBTAG00000000141,ENSBTAG00000000992,ENSBTAG00000001042,ENSBTAG00000001105,ENSBTAG00000001108,ENSBTAG00000001408,ENSBTAG00000004567,ENSBTAG00000007808,ENSBTAG00000008985,ENSBTAG00000009343,ENSBTAG00000009658,ENSBTAG00000010595,ENSBTAG00000010604,ENSBTAG00000010619,ENSBTAG00000012949,ENSBTAG00000016939,ENSBTAG00000017199,ENSBTAG00000017626,ENSBTAG00000018401,ENSBTAG00000019182,ENSBTAG0000002066…	.,AAK1,ANTXR1,ANXA4,APLF,ARHGAP25,BMP10,C11H2orf42,C1D,CNRIP1,FBXO48,GFPT1,GKN1,GKN2,GMCL1,MXD1,NFU1,PCBP1,PLEK,PNO1,PPP3R1,PROKR1,SNRNP27,TIA1,WDR92,biotype=protein_coding	11	68365996	68366036	Milk_Association	Milk_fat_percentage	Abbrev=FP	PUBMED_ID=25511820	breed=jersey	FlankMarkers=rs132759251	40
11	66019841	68540358	7233.12	3.18492e-05	.,ENSBTAG00000000141,ENSBTAG00000000992,ENSBTAG00000001042,ENSBTAG00000001105,ENSBTAG00000001108,ENSBTAG00000001408,ENSBTAG00000004567,ENSBTAG00000007808,ENSBTAG00000008985,ENSBTAG00000009343,ENSBTAG00000009658,ENSBTAG00000010595,ENSBTAG00000010604,ENSBTAG00000010619,ENSBTAG00000012949,ENSBTAG00000016939,ENSBTAG00000017199,ENSBTAG00000017626,ENSBTAG00000018401,ENSBTAG00000019182,ENSBTAG0000002066…	.,AAK1,ANTXR1,ANXA4,APLF,ARHGAP25,BMP10,C11H2orf42,C1D,CNRIP1,FBXO48,GFPT1,GKN1,GKN2,GMCL1,MXD1,NFU1,PCBP1,PLEK,PNO1,PPP3R1,PROKR1,SNRNP27,TIA1,WDR92,biotype=protein_coding	11	68370062	68370102	Milk_Association	Milk_fat_percentage	Abbrev=FP	PUBMED_ID=25511820	breed=jersey	FlankMarkers=rs110655691	40
11	66019841	68540358	7233.12	3.18492e-05	.,ENSBTAG00000000141,ENSBTAG00000000992,ENSBTAG00000001042,ENSBTAG00000001105,ENSBTAG00000001108,ENSBTAG00000001408,ENSBTAG00000004567,ENSBTAG00000007808,ENSBTAG00000008985,ENSBTAG00000009343,ENSBTAG00000009658,ENSBTAG00000010595,ENSBTAG00000010604,ENSBTAG00000010619,ENSBTAG00000012949,ENSBTAG00000016939,ENSBTAG00000017199,ENSBTAG00000017626,ENSBTAG00000018401,ENSBTAG00000019182,ENSBTAG0000002066…	.,AAK1,ANTXR1,ANXA4,APLF,ARHGAP25,BMP10,C11H2orf42,C1D,CNRIP1,FBXO48,GFPT1,GKN1,GKN2,GMCL1,MXD1,NFU1,PCBP1,PLEK,PNO1,PPP3R1,PROKR1,SNRNP27,TIA1,WDR92,biotype=protein_coding	11	68377169	68377209	Milk_Association	Milk_fat_percentage	Abbrev=FP	PUBMED_ID=25511820	breed=jersey	FlankMarkers=rs110171805	40
11	66019841	68540358	7233.12	3.18492e-05	.,ENSBTAG00000000141,ENSBTAG00000000992,ENSBTAG00000001042,ENSBTAG00000001105,ENSBTAG00000001108,ENSBTAG00000001408,ENSBTAG00000004567,ENSBTAG00000007808,ENSBTAG00000008985,ENSBTAG00000009343,ENSBTAG00000009658,ENSBTAG00000010595,ENSBTAG00000010604,ENSBTAG00000010619,ENSBTAG00000012949,ENSBTAG00000016939,ENSBTAG00000017199,ENSBTAG00000017626,ENSBTAG00000018401,ENSBTAG00000019182,ENSBTAG0000002066…	.,AAK1,ANTXR1,ANXA4,APLF,ARHGAP25,BMP10,C11H2orf42,C1D,CNRIP1,FBXO48,GFPT1,GKN1,GKN2,GMCL1,MXD1,NFU1,PCBP1,PLEK,PNO1,PPP3R1,PROKR1,SNRNP27,TIA1,WDR92,biotype=protein_coding	11	68381822	68381862	Milk_Association	Milk_fat_percentage	Abbrev=FP	PUBMED_ID=25511820	breed=jersey	FlankMarkers=rs110247398	40
11	66019841	68540358	7233.12	3.18492e-05	.,ENSBTAG00000000141,ENSBTAG00000000992,ENSBTAG00000001042,ENSBTAG00000001105,ENSBTAG00000001108,ENSBTAG00000001408,ENSBTAG00000004567,ENSBTAG00000007808,ENSBTAG00000008985,ENSBTAG00000009343,ENSBTAG00000009658,ENSBTAG00000010595,ENSBTAG00000010604,ENSBTAG00000010619,ENSBTAG00000012949,ENSBTAG00000016939,ENSBTAG00000017199,ENSBTAG00000017626,ENSBTAG00000018401,ENSBTAG00000019182,ENSBTAG0000002066…	.,AAK1,ANTXR1,ANXA4,APLF,ARHGAP25,BMP10,C11H2orf42,C1D,CNRIP1,FBXO48,GFPT1,GKN1,GKN2,GMCL1,MXD1,NFU1,PCBP1,PLEK,PNO1,PPP3R1,PROKR1,SNRNP27,TIA1,WDR92,biotype=protein_coding	11	68389655	68389695	Milk_Association	Milk_fat_percentage	Abbrev=FP	PUBMED_ID=25511820	breed=jersey	FlankMarkers=rs109673160	40
11	66019841	68540358	7233.12	3.18492e-05	.,ENSBTAG00000000141,ENSBTAG00000000992,ENSBTAG00000001042,ENSBTAG00000001105,ENSBTAG00000001108,ENSBTAG00000001408,ENSBTAG00000004567,ENSBTAG00000007808,ENSBTAG00000008985,ENSBTAG00000009343,ENSBTAG00000009658,ENSBTAG00000010595,ENSBTAG00000010604,ENSBTAG00000010619,ENSBTAG00000012949,ENSBTAG00000016939,ENSBTAG00000017199,ENSBTAG00000017626,ENSBTAG00000018401,ENSBTAG00000019182,ENSBTAG0000002066…	.,AAK1,ANTXR1,ANXA4,APLF,ARHGAP25,BMP10,C11H2orf42,C1D,CNRIP1,FBXO48,GFPT1,GKN1,GKN2,GMCL1,MXD1,NFU1,PCBP1,PLEK,PNO1,PPP3R1,PROKR1,SNRNP27,TIA1,WDR92,biotype=protein_coding	11	68395050	68395090	Milk_Association	Milk_fat_percentage	Abbrev=FP	PUBMED_ID=25511820	breed=jersey	FlankMarkers=rs110378506	40
11	66019841	68540358	7233.12	3.18492e-05	.,ENSBTAG00000000141,ENSBTAG00000000992,ENSBTAG00000001042,ENSBTAG00000001105,ENSBTAG00000001108,ENSBTAG00000001408,ENSBTAG00000004567,ENSBTAG00000007808,ENSBTAG00000008985,ENSBTAG00000009343,ENSBTAG00000009658,ENSBTAG00000010595,ENSBTAG00000010604,ENSBTAG00000010619,ENSBTAG00000012949,ENSBTAG00000016939,ENSBTAG00000017199,ENSBTAG00000017626,ENSBTAG00000018401,ENSBTAG00000019182,ENSBTAG0000002066…	.,AAK1,ANTXR1,ANXA4,APLF,ARHGAP25,BMP10,C11H2orf42,C1D,CNRIP1,FBXO48,GFPT1,GKN1,GKN2,GMCL1,MXD1,NFU1,PCBP1,PLEK,PNO1,PPP3R1,PROKR1,SNRNP27,TIA1,WDR92,biotype=protein_coding	11	68395794	68395834	Production_Association	Body_weight_(yearling)	Abbrev=W365	PUBMED_ID=19966163	breed=charolais,gelbvieh,hereford,limousin,pinzgauer,red_angus,red_poll,simmental,Angus	FlankMarkers=rs109099987	40
11	66019841	68540358	7233.12	3.18492e-05	.,ENSBTAG00000000141,ENSBTAG00000000992,ENSBTAG00000001042,ENSBTAG00000001105,ENSBTAG00000001108,ENSBTAG00000001408,ENSBTAG00000004567,ENSBTAG00000007808,ENSBTAG00000008985,ENSBTAG00000009343,ENSBTAG00000009658,ENSBTAG00000010595,ENSBTAG00000010604,ENSBTAG00000010619,ENSBTAG00000012949,ENSBTAG00000016939,ENSBTAG00000017199,ENSBTAG00000017626,ENSBTAG00000018401,ENSBTAG00000019182,ENSBTAG0000002066…	.,AAK1,ANTXR1,ANXA4,APLF,ARHGAP25,BMP10,C11H2orf42,C1D,CNRIP1,FBXO48,GFPT1,GKN1,GKN2,GMCL1,MXD1,NFU1,PCBP1,PLEK,PNO1,PPP3R1,PROKR1,SNRNP27,TIA1,WDR92,biotype=protein_coding	11	68406351	68406391	Milk_Association	Milk_fat_percentage	Abbrev=FP	PUBMED_ID=25511820	breed=jersey	FlankMarkers=rs110590299	40
11	66019841	68540358	7233.12	3.18492e-05	.,ENSBTAG00000000141,ENSBTAG00000000992,ENSBTAG00000001042,ENSBTAG00000001105,ENSBTAG00000001108,ENSBTAG00000001408,ENSBTAG00000004567,ENSBTAG00000007808,ENSBTAG00000008985,ENSBTAG00000009343,ENSBTAG00000009658,ENSBTAG00000010595,ENSBTAG00000010604,ENSBTAG00000010619,ENSBTAG00000012949,ENSBTAG00000016939,ENSBTAG00000017199,ENSBTAG00000017626,ENSBTAG00000018401,ENSBTAG00000019182,ENSBTAG0000002066…	.,AAK1,ANTXR1,ANXA4,APLF,ARHGAP25,BMP10,C11H2orf42,C1D,CNRIP1,FBXO48,GFPT1,GKN1,GKN2,GMCL1,MXD1,NFU1,PCBP1,PLEK,PNO1,PPP3R1,PROKR1,SNRNP27,TIA1,WDR92,biotype=protein_coding	11	68415734	68415774	Milk_Association	Milk_fat_percentage	Abbrev=FP	PUBMED_ID=25511820	breed=jersey	FlankMarkers=rs109125677	40
11	66019841	68540358	7233.12	3.18492e-05	.,ENSBTAG00000000141,ENSBTAG00000000992,ENSBTAG00000001042,ENSBTAG00000001105,ENSBTAG00000001108,ENSBTAG00000001408,ENSBTAG00000004567,ENSBTAG00000007808,ENSBTAG00000008985,ENSBTAG00000009343,ENSBTAG00000009658,ENSBTAG00000010595,ENSBTAG00000010604,ENSBTAG00000010619,ENSBTAG00000012949,ENSBTAG00000016939,ENSBTAG00000017199,ENSBTAG00000017626,ENSBTAG00000018401,ENSBTAG00000019182,ENSBTAG0000002066…	.,AAK1,ANTXR1,ANXA4,APLF,ARHGAP25,BMP10,C11H2orf42,C1D,CNRIP1,FBXO48,GFPT1,GKN1,GKN2,GMCL1,MXD1,NFU1,PCBP1,PLEK,PNO1,PPP3R1,PROKR1,SNRNP27,TIA1,WDR92,biotype=protein_coding	11	68417747	68417787	Milk_Association	Milk_fat_percentage	Abbrev=FP	PUBMED_ID=25511820	breed=jersey	FlankMarkers=rs109177622	40
11	66019841	68540358	7233.12	3.18492e-05	.,ENSBTAG00000000141,ENSBTAG00000000992,ENSBTAG00000001042,ENSBTAG00000001105,ENSBTAG00000001108,ENSBTAG00000001408,ENSBTAG00000004567,ENSBTAG00000007808,ENSBTAG00000008985,ENSBTAG00000009343,ENSBTAG00000009658,ENSBTAG00000010595,ENSBTAG00000010604,ENSBTAG00000010619,ENSBTAG00000012949,ENSBTAG00000016939,ENSBTAG00000017199,ENSBTAG00000017626,ENSBTAG00000018401,ENSBTAG00000019182,ENSBTAG0000002066…	.,AAK1,ANTXR1,ANXA4,APLF,ARHGAP25,BMP10,C11H2orf42,C1D,CNRIP1,FBXO48,GFPT1,GKN1,GKN2,GMCL1,MXD1,NFU1,PCBP1,PLEK,PNO1,PPP3R1,PROKR1,SNRNP27,TIA1,WDR92,biotype=protein_coding	11	68423741	68423781	Milk_Association	Milk_fat_percentage	Abbrev=FP	PUBMED_ID=25511820	breed=jersey	FlankMarkers=rs110386062	40
11	66019841	68540358	7233.12	3.18492e-05	.,ENSBTAG00000000141,ENSBTAG00000000992,ENSBTAG00000001042,ENSBTAG00000001105,ENSBTAG00000001108,ENSBTAG00000001408,ENSBTAG00000004567,ENSBTAG00000007808,ENSBTAG00000008985,ENSBTAG00000009343,ENSBTAG00000009658,ENSBTAG00000010595,ENSBTAG00000010604,ENSBTAG00000010619,ENSBTAG00000012949,ENSBTAG00000016939,ENSBTAG00000017199,ENSBTAG00000017626,ENSBTAG00000018401,ENSBTAG00000019182,ENSBTAG0000002066…	.,AAK1,ANTXR1,ANXA4,APLF,ARHGAP25,BMP10,C11H2orf42,C1D,CNRIP1,FBXO48,GFPT1,GKN1,GKN2,GMCL1,MXD1,NFU1,PCBP1,PLEK,PNO1,PPP3R1,PROKR1,SNRNP27,TIA1,WDR92,biotype=protein_coding	11	68424562	68424602	Milk_Association	Milk_fat_percentage	Abbrev=FP	PUBMED_ID=25511820	breed=jersey	FlankMarkers=rs109403882	40
11	66019841	68540358	7233.12	3.18492e-05	.,ENSBTAG00000000141,ENSBTAG00000000992,ENSBTAG00000001042,ENSBTAG00000001105,ENSBTAG00000001108,ENSBTAG00000001408,ENSBTAG00000004567,ENSBTAG00000007808,ENSBTAG00000008985,ENSBTAG00000009343,ENSBTAG00000009658,ENSBTAG00000010595,ENSBTAG00000010604,ENSBTAG00000010619,ENSBTAG00000012949,ENSBTAG00000016939,ENSBTAG00000017199,ENSBTAG00000017626,ENSBTAG00000018401,ENSBTAG00000019182,ENSBTAG0000002066…	.,AAK1,ANTXR1,ANXA4,APLF,ARHGAP25,BMP10,C11H2orf42,C1D,CNRIP1,FBXO48,GFPT1,GKN1,GKN2,GMCL1,MXD1,NFU1,PCBP1,PLEK,PNO1,PPP3R1,PROKR1,SNRNP27,TIA1,WDR92,biotype=protein_coding	11	68425576	68425616	Milk_Association	Milk_fat_percentage	Abbrev=FP	PUBMED_ID=25511820	breed=jersey	FlankMarkers=rs109021232	40
11	66019841	68540358	7233.12	3.18492e-05	.,ENSBTAG00000000141,ENSBTAG00000000992,ENSBTAG00000001042,ENSBTAG00000001105,ENSBTAG00000001108,ENSBTAG00000001408,ENSBTAG00000004567,ENSBTAG00000007808,ENSBTAG00000008985,ENSBTAG00000009343,ENSBTAG00000009658,ENSBTAG00000010595,ENSBTAG00000010604,ENSBTAG00000010619,ENSBTAG00000012949,ENSBTAG00000016939,ENSBTAG00000017199,ENSBTAG00000017626,ENSBTAG00000018401,ENSBTAG00000019182,ENSBTAG0000002066…	.,AAK1,ANTXR1,ANXA4,APLF,ARHGAP25,BMP10,C11H2orf42,C1D,CNRIP1,FBXO48,GFPT1,GKN1,GKN2,GMCL1,MXD1,NFU1,PCBP1,PLEK,PNO1,PPP3R1,PROKR1,SNRNP27,TIA1,WDR92,biotype=protein_coding	11	68427490	68427530	Milk_Association	Milk_fat_percentage	Abbrev=FP	PUBMED_ID=25511820	breed=jersey	FlankMarkers=rs109023602	40
11	66019841	68540358	7233.12	3.18492e-05	.,ENSBTAG00000000141,ENSBTAG00000000992,ENSBTAG00000001042,ENSBTAG00000001105,ENSBTAG00000001108,ENSBTAG00000001408,ENSBTAG00000004567,ENSBTAG00000007808,ENSBTAG00000008985,ENSBTAG00000009343,ENSBTAG00000009658,ENSBTAG00000010595,ENSBTAG00000010604,ENSBTAG00000010619,ENSBTAG00000012949,ENSBTAG00000016939,ENSBTAG00000017199,ENSBTAG00000017626,ENSBTAG00000018401,ENSBTAG00000019182,ENSBTAG0000002066…	.,AAK1,ANTXR1,ANXA4,APLF,ARHGAP25,BMP10,C11H2orf42,C1D,CNRIP1,FBXO48,GFPT1,GKN1,GKN2,GMCL1,MXD1,NFU1,PCBP1,PLEK,PNO1,PPP3R1,PROKR1,SNRNP27,TIA1,WDR92,biotype=protein_coding	11	68430574	68430614	Milk_Association	Milk_fat_percentage	Abbrev=FP	PUBMED_ID=25511820	breed=jersey	FlankMarkers=rs110562446	40
11	66019841	68540358	7233.12	3.18492e-05	.,ENSBTAG00000000141,ENSBTAG00000000992,ENSBTAG00000001042,ENSBTAG00000001105,ENSBTAG00000001108,ENSBTAG00000001408,ENSBTAG00000004567,ENSBTAG00000007808,ENSBTAG00000008985,ENSBTAG00000009343,ENSBTAG00000009658,ENSBTAG00000010595,ENSBTAG00000010604,ENSBTAG00000010619,ENSBTAG00000012949,ENSBTAG00000016939,ENSBTAG00000017199,ENSBTAG00000017626,ENSBTAG00000018401,ENSBTAG00000019182,ENSBTAG0000002066…	.,AAK1,ANTXR1,ANXA4,APLF,ARHGAP25,BMP10,C11H2orf42,C1D,CNRIP1,FBXO48,GFPT1,GKN1,GKN2,GMCL1,MXD1,NFU1,PCBP1,PLEK,PNO1,PPP3R1,PROKR1,SNRNP27,TIA1,WDR92,biotype=protein_coding	11	68432719	68432759	Milk_Association	Milk_fat_percentage	Abbrev=FP	PUBMED_ID=25511820	breed=jersey	FlankMarkers=rs135341533	40
11	66019841	68540358	7233.12	3.18492e-05	.,ENSBTAG00000000141,ENSBTAG00000000992,ENSBTAG00000001042,ENSBTAG00000001105,ENSBTAG00000001108,ENSBTAG00000001408,ENSBTAG00000004567,ENSBTAG00000007808,ENSBTAG00000008985,ENSBTAG00000009343,ENSBTAG00000009658,ENSBTAG00000010595,ENSBTAG00000010604,ENSBTAG00000010619,ENSBTAG00000012949,ENSBTAG00000016939,ENSBTAG00000017199,ENSBTAG00000017626,ENSBTAG00000018401,ENSBTAG00000019182,ENSBTAG0000002066…	.,AAK1,ANTXR1,ANXA4,APLF,ARHGAP25,BMP10,C11H2orf42,C1D,CNRIP1,FBXO48,GFPT1,GKN1,GKN2,GMCL1,MXD1,NFU1,PCBP1,PLEK,PNO1,PPP3R1,PROKR1,SNRNP27,TIA1,WDR92,biotype=protein_coding	11	68433880	68433920	Milk_Association	Milk_fat_percentage	Abbrev=FP	PUBMED_ID=25511820	breed=jersey	FlankMarkers=rs109259801	40
11	66019841	68540358	7233.12	3.18492e-05	.,ENSBTAG00000000141,ENSBTAG00000000992,ENSBTAG00000001042,ENSBTAG00000001105,ENSBTAG00000001108,ENSBTAG00000001408,ENSBTAG00000004567,ENSBTAG00000007808,ENSBTAG00000008985,ENSBTAG00000009343,ENSBTAG00000009658,ENSBTAG00000010595,ENSBTAG00000010604,ENSBTAG00000010619,ENSBTAG00000012949,ENSBTAG00000016939,ENSBTAG00000017199,ENSBTAG00000017626,ENSBTAG00000018401,ENSBTAG00000019182,ENSBTAG0000002066…	.,AAK1,ANTXR1,ANXA4,APLF,ARHGAP25,BMP10,C11H2orf42,C1D,CNRIP1,FBXO48,GFPT1,GKN1,GKN2,GMCL1,MXD1,NFU1,PCBP1,PLEK,PNO1,PPP3R1,PROKR1,SNRNP27,TIA1,WDR92,biotype=protein_coding	11	68434574	68434614	Milk_Association	Milk_fat_percentage	Abbrev=FP	PUBMED_ID=25511820	breed=jersey	FlankMarkers=rs133868980	40
11	66019841	68540358	7233.12	3.18492e-05	.,ENSBTAG00000000141,ENSBTAG00000000992,ENSBTAG00000001042,ENSBTAG00000001105,ENSBTAG00000001108,ENSBTAG00000001408,ENSBTAG00000004567,ENSBTAG00000007808,ENSBTAG00000008985,ENSBTAG00000009343,ENSBTAG00000009658,ENSBTAG00000010595,ENSBTAG00000010604,ENSBTAG00000010619,ENSBTAG00000012949,ENSBTAG00000016939,ENSBTAG00000017199,ENSBTAG00000017626,ENSBTAG00000018401,ENSBTAG00000019182,ENSBTAG0000002066…	.,AAK1,ANTXR1,ANXA4,APLF,ARHGAP25,BMP10,C11H2orf42,C1D,CNRIP1,FBXO48,GFPT1,GKN1,GKN2,GMCL1,MXD1,NFU1,PCBP1,PLEK,PNO1,PPP3R1,PROKR1,SNRNP27,TIA1,WDR92,biotype=protein_coding	11	68437825	68437865	Milk_Association	Milk_fat_percentage	Abbrev=FP	PUBMED_ID=25511820	breed=jersey	FlankMarkers=rs109662615	40
11	66019841	68540358	7233.12	3.18492e-05	.,ENSBTAG00000000141,ENSBTAG00000000992,ENSBTAG00000001042,ENSBTAG00000001105,ENSBTAG00000001108,ENSBTAG00000001408,ENSBTAG00000004567,ENSBTAG00000007808,ENSBTAG00000008985,ENSBTAG00000009343,ENSBTAG00000009658,ENSBTAG00000010595,ENSBTAG00000010604,ENSBTAG00000010619,ENSBTAG00000012949,ENSBTAG00000016939,ENSBTAG00000017199,ENSBTAG00000017626,ENSBTAG00000018401,ENSBTAG00000019182,ENSBTAG0000002066…	.,AAK1,ANTXR1,ANXA4,APLF,ARHGAP25,BMP10,C11H2orf42,C1D,CNRIP1,FBXO48,GFPT1,GKN1,GKN2,GMCL1,MXD1,NFU1,PCBP1,PLEK,PNO1,PPP3R1,PROKR1,SNRNP27,TIA1,WDR92,biotype=protein_coding	11	68438975	68439015	Milk_Association	Milk_fat_percentage	Abbrev=FP	PUBMED_ID=25511820	breed=jersey	FlankMarkers=rs110294390	40
11	66019841	68540358	7233.12	3.18492e-05	.,ENSBTAG00000000141,ENSBTAG00000000992,ENSBTAG00000001042,ENSBTAG00000001105,ENSBTAG00000001108,ENSBTAG00000001408,ENSBTAG00000004567,ENSBTAG00000007808,ENSBTAG00000008985,ENSBTAG00000009343,ENSBTAG00000009658,ENSBTAG00000010595,ENSBTAG00000010604,ENSBTAG00000010619,ENSBTAG00000012949,ENSBTAG00000016939,ENSBTAG00000017199,ENSBTAG00000017626,ENSBTAG00000018401,ENSBTAG00000019182,ENSBTAG0000002066…	.,AAK1,ANTXR1,ANXA4,APLF,ARHGAP25,BMP10,C11H2orf42,C1D,CNRIP1,FBXO48,GFPT1,GKN1,GKN2,GMCL1,MXD1,NFU1,PCBP1,PLEK,PNO1,PPP3R1,PROKR1,SNRNP27,TIA1,WDR92,biotype=protein_coding	11	68440016	68440056	Milk_Association	Milk_fat_percentage	Abbrev=FP	PUBMED_ID=25511820	breed=jersey	FlankMarkers=rs109603790	40
11	66019841	68540358	7233.12	3.18492e-05	.,ENSBTAG00000000141,ENSBTAG00000000992,ENSBTAG00000001042,ENSBTAG00000001105,ENSBTAG00000001108,ENSBTAG00000001408,ENSBTAG00000004567,ENSBTAG00000007808,ENSBTAG00000008985,ENSBTAG00000009343,ENSBTAG00000009658,ENSBTAG00000010595,ENSBTAG00000010604,ENSBTAG00000010619,ENSBTAG00000012949,ENSBTAG00000016939,ENSBTAG00000017199,ENSBTAG00000017626,ENSBTAG00000018401,ENSBTAG00000019182,ENSBTAG0000002066…	.,AAK1,ANTXR1,ANXA4,APLF,ARHGAP25,BMP10,C11H2orf42,C1D,CNRIP1,FBXO48,GFPT1,GKN1,GKN2,GMCL1,MXD1,NFU1,PCBP1,PLEK,PNO1,PPP3R1,PROKR1,SNRNP27,TIA1,WDR92,biotype=protein_coding	11	68441129	68441169	Milk_Association	Milk_fat_percentage	Abbrev=FP	PUBMED_ID=25511820	breed=jersey	FlankMarkers=rs109603726	40
11	66019841	68540358	7233.12	3.18492e-05	.,ENSBTAG00000000141,ENSBTAG00000000992,ENSBTAG00000001042,ENSBTAG00000001105,ENSBTAG00000001108,ENSBTAG00000001408,ENSBTAG00000004567,ENSBTAG00000007808,ENSBTAG00000008985,ENSBTAG00000009343,ENSBTAG00000009658,ENSBTAG00000010595,ENSBTAG00000010604,ENSBTAG00000010619,ENSBTAG00000012949,ENSBTAG00000016939,ENSBTAG00000017199,ENSBTAG00000017626,ENSBTAG00000018401,ENSBTAG00000019182,ENSBTAG0000002066…	.,AAK1,ANTXR1,ANXA4,APLF,ARHGAP25,BMP10,C11H2orf42,C1D,CNRIP1,FBXO48,GFPT1,GKN1,GKN2,GMCL1,MXD1,NFU1,PCBP1,PLEK,PNO1,PPP3R1,PROKR1,SNRNP27,TIA1,WDR92,biotype=protein_coding	11	68442457	68442497	Milk_Association	Milk_fat_percentage	Abbrev=FP	PUBMED_ID=25511820	breed=jersey	FlankMarkers=rs109933718	40
11	66019841	68540358	7233.12	3.18492e-05	.,ENSBTAG00000000141,ENSBTAG00000000992,ENSBTAG00000001042,ENSBTAG00000001105,ENSBTAG00000001108,ENSBTAG00000001408,ENSBTAG00000004567,ENSBTAG00000007808,ENSBTAG00000008985,ENSBTAG00000009343,ENSBTAG00000009658,ENSBTAG00000010595,ENSBTAG00000010604,ENSBTAG00000010619,ENSBTAG00000012949,ENSBTAG00000016939,ENSBTAG00000017199,ENSBTAG00000017626,ENSBTAG00000018401,ENSBTAG00000019182,ENSBTAG0000002066…	.,AAK1,ANTXR1,ANXA4,APLF,ARHGAP25,BMP10,C11H2orf42,C1D,CNRIP1,FBXO48,GFPT1,GKN1,GKN2,GMCL1,MXD1,NFU1,PCBP1,PLEK,PNO1,PPP3R1,PROKR1,SNRNP27,TIA1,WDR92,biotype=protein_coding	11	68444398	68444438	Milk_Association	Milk_fat_percentage	Abbrev=FP	PUBMED_ID=25511820	breed=jersey	FlankMarkers=rs110572331	40
11	66019841	68540358	7233.12	3.18492e-05	.,ENSBTAG00000000141,ENSBTAG00000000992,ENSBTAG00000001042,ENSBTAG00000001105,ENSBTAG00000001108,ENSBTAG00000001408,ENSBTAG00000004567,ENSBTAG00000007808,ENSBTAG00000008985,ENSBTAG00000009343,ENSBTAG00000009658,ENSBTAG00000010595,ENSBTAG00000010604,ENSBTAG00000010619,ENSBTAG00000012949,ENSBTAG00000016939,ENSBTAG00000017199,ENSBTAG00000017626,ENSBTAG00000018401,ENSBTAG00000019182,ENSBTAG0000002066…	.,AAK1,ANTXR1,ANXA4,APLF,ARHGAP25,BMP10,C11H2orf42,C1D,CNRIP1,FBXO48,GFPT1,GKN1,GKN2,GMCL1,MXD1,NFU1,PCBP1,PLEK,PNO1,PPP3R1,PROKR1,SNRNP27,TIA1,WDR92,biotype=protein_coding	11	67385287	67404876	Exterior_Association	Flight_speed	Abbrev=FLSPD	PUBMED_ID=27300296	breed=nelore	FlankMarkers=rs133612747,rs110973579	19589
11	66019841	68540358	7233.12	3.18492e-05	.,ENSBTAG00000000141,ENSBTAG00000000992,ENSBTAG00000001042,ENSBTAG00000001105,ENSBTAG00000001108,ENSBTAG00000001408,ENSBTAG00000004567,ENSBTAG00000007808,ENSBTAG00000008985,ENSBTAG00000009343,ENSBTAG00000009658,ENSBTAG00000010595,ENSBTAG00000010604,ENSBTAG00000010619,ENSBTAG00000012949,ENSBTAG00000016939,ENSBTAG00000017199,ENSBTAG00000017626,ENSBTAG00000018401,ENSBTAG00000019182,ENSBTAG0000002066…	.,AAK1,ANTXR1,ANXA4,APLF,ARHGAP25,BMP10,C11H2orf42,C1D,CNRIP1,FBXO48,GFPT1,GKN1,GKN2,GMCL1,MXD1,NFU1,PCBP1,PLEK,PNO1,PPP3R1,PROKR1,SNRNP27,TIA1,WDR92,biotype=protein_coding	11	67944693	72207711	Milk_QTL	Milk_palmitoleic_acid_content	Abbrev=MFA-C16:1	PUBMED_ID=23107417	breed=holstein	FlankMarkers=rs29027118,rs110164825	595665
11	68580366	68940440	1441.44	0.00114657	.,ENSBTAG00000001662,ENSBTAG00000015865,ENSBTAG00000021735	.,CAPN14,EHD3,GALNT14	11	68623637	68623677	Milk_Association	Milk_kappa-casein_percentage	Abbrev=MKCASP	PUBMED_ID=27485317	breed=holstein	FlankMarkers=rs137103004	40
11	68580366	68940440	1441.44	0.00114657	.,ENSBTAG00000001662,ENSBTAG00000015865,ENSBTAG00000021735	.,CAPN14,EHD3,GALNT14	11	68624804	68624844	Milk_Association	Milk_kappa-casein_percentage	Abbrev=MKCASP	PUBMED_ID=27485317	breed=holstein	FlankMarkers=rs108993294	40
11	68580366	68940440	1441.44	0.00114657	.,ENSBTAG00000001662,ENSBTAG00000015865,ENSBTAG00000021735	.,CAPN14,EHD3,GALNT14	11	68626511	68626551	Milk_Association	Milk_kappa-casein_percentage	Abbrev=MKCASP	PUBMED_ID=27485317	breed=holstein	FlankMarkers=rs108974318	40
11	68580366	68940440	1441.44	0.00114657	.,ENSBTAG00000001662,ENSBTAG00000015865,ENSBTAG00000021735	.,CAPN14,EHD3,GALNT14	11	68630251	68630291	Milk_Association	Milk_kappa-casein_percentage	Abbrev=MKCASP	PUBMED_ID=27485317	breed=holstein	FlankMarkers=rs110704797	40
11	68580366	68940440	1441.44	0.00114657	.,ENSBTAG00000001662,ENSBTAG00000015865,ENSBTAG00000021735	.,CAPN14,EHD3,GALNT14	11	68631418	68631458	Milk_Association	Milk_kappa-casein_percentage	Abbrev=MKCASP	PUBMED_ID=27485317	breed=holstein	FlankMarkers=rs110086713	40
11	68580366	68940440	1441.44	0.00114657	.,ENSBTAG00000001662,ENSBTAG00000015865,ENSBTAG00000021735	.,CAPN14,EHD3,GALNT14	11	68647610	68647650	Milk_Association	Milk_kappa-casein_percentage	Abbrev=MKCASP	PUBMED_ID=27485317	breed=holstein	FlankMarkers=rs137844946	40
11	68580366	68940440	1441.44	0.00114657	.,ENSBTAG00000001662,ENSBTAG00000015865,ENSBTAG00000021735	.,CAPN14,EHD3,GALNT14	11	68649175	68649215	Milk_Association	Milk_kappa-casein_percentage	Abbrev=MKCASP	PUBMED_ID=27485317	breed=holstein	FlankMarkers=rs109137416	40
11	68580366	68940440	1441.44	0.00114657	.,ENSBTAG00000001662,ENSBTAG00000015865,ENSBTAG00000021735	.,CAPN14,EHD3,GALNT14	11	68650101	68650141	Milk_Association	Milk_kappa-casein_percentage	Abbrev=MKCASP	PUBMED_ID=27485317	breed=holstein	FlankMarkers=rs109700641	40
11	68580366	68940440	1441.44	0.00114657	.,ENSBTAG00000001662,ENSBTAG00000015865,ENSBTAG00000021735	.,CAPN14,EHD3,GALNT14	11	68650677	68650717	Milk_Association	Milk_kappa-casein_percentage	Abbrev=MKCASP	PUBMED_ID=27485317	breed=holstein	FlankMarkers=rs136205724	40
11	68580366	68940440	1441.44	0.00114657	.,ENSBTAG00000001662,ENSBTAG00000015865,ENSBTAG00000021735	.,CAPN14,EHD3,GALNT14	11	68654840	68654880	Milk_Association	Milk_kappa-casein_percentage	Abbrev=MKCASP	PUBMED_ID=27485317	breed=holstein	FlankMarkers=rs109975037	40
11	68580366	68940440	1441.44	0.00114657	.,ENSBTAG00000001662,ENSBTAG00000015865,ENSBTAG00000021735	.,CAPN14,EHD3,GALNT14	11	68656536	68656576	Milk_Association	Milk_kappa-casein_percentage	Abbrev=MKCASP	PUBMED_ID=27485317	breed=holstein	FlankMarkers=rs110863335	40
11	68580366	68940440	1441.44	0.00114657	.,ENSBTAG00000001662,ENSBTAG00000015865,ENSBTAG00000021735	.,CAPN14,EHD3,GALNT14	11	68662398	68662438	Meat_and_Carcass_Association	Lean_meat_yield	Abbrev=LMY	PUBMED_ID=25273628	breed=holstein	FlankMarkers=rs109514113	40
11	68580366	68940440	1441.44	0.00114657	.,ENSBTAG00000001662,ENSBTAG00000015865,ENSBTAG00000021735	.,CAPN14,EHD3,GALNT14	11	68671724	68671764	Milk_Association	Milk_kappa-casein_percentage	Abbrev=MKCASP	PUBMED_ID=27485317	breed=holstein	FlankMarkers=rs135867642	40
11	68580366	68940440	1441.44	0.00114657	.,ENSBTAG00000001662,ENSBTAG00000015865,ENSBTAG00000021735	.,CAPN14,EHD3,GALNT14	11	68687356	68687396	Meat_and_Carcass_Association	Lean_meat_yield	Abbrev=LMY	PUBMED_ID=25273628	breed=holstein	FlankMarkers=rs109589152	40
11	68580366	68940440	1441.44	0.00114657	.,ENSBTAG00000001662,ENSBTAG00000015865,ENSBTAG00000021735	.,CAPN14,EHD3,GALNT14	11	68687356	68687396	Production_Association	Residual_feed_intake	Abbrev=RFI	PUBMED_ID=22497295	breed=Angus	FlankMarkers=rs109589152	40
11	68580366	68940440	1441.44	0.00114657	.,ENSBTAG00000001662,ENSBTAG00000015865,ENSBTAG00000021735	.,CAPN14,EHD3,GALNT14	11	68695424	68695464	Milk_Association	Milk_fat_percentage	Abbrev=FP	PUBMED_ID=25511820	breed=jersey	FlankMarkers=rs137419865	40
11	68580366	68940440	1441.44	0.00114657	.,ENSBTAG00000001662,ENSBTAG00000015865,ENSBTAG00000021735	.,CAPN14,EHD3,GALNT14	11	68697847	68697887	Milk_Association	Milk_fat_percentage	Abbrev=FP	PUBMED_ID=25511820	breed=jersey	FlankMarkers=rs109385676	40
11	68580366	68940440	1441.44	0.00114657	.,ENSBTAG00000001662,ENSBTAG00000015865,ENSBTAG00000021735	.,CAPN14,EHD3,GALNT14	11	68700609	68700649	Milk_Association	Milk_fat_percentage	Abbrev=FP	PUBMED_ID=25511820	breed=jersey	FlankMarkers=rs137002791	40
11	68580366	68940440	1441.44	0.00114657	.,ENSBTAG00000001662,ENSBTAG00000015865,ENSBTAG00000021735	.,CAPN14,EHD3,GALNT14	11	68706729	68706769	Milk_Association	Milk_fat_percentage	Abbrev=FP	PUBMED_ID=25511820	breed=jersey	FlankMarkers=rs110221834	40
11	68580366	68940440	1441.44	0.00114657	.,ENSBTAG00000001662,ENSBTAG00000015865,ENSBTAG00000021735	.,CAPN14,EHD3,GALNT14	11	68709673	68709713	Milk_Association	Milk_fat_percentage	Abbrev=FP	PUBMED_ID=25511820	breed=jersey	FlankMarkers=rs110940413	40
11	68580366	68940440	1441.44	0.00114657	.,ENSBTAG00000001662,ENSBTAG00000015865,ENSBTAG00000021735	.,CAPN14,EHD3,GALNT14	11	68710577	68710617	Milk_Association	Milk_fat_percentage	Abbrev=FP	PUBMED_ID=25511820	breed=jersey	FlankMarkers=rs134062021	40
11	68580366	68940440	1441.44	0.00114657	.,ENSBTAG00000001662,ENSBTAG00000015865,ENSBTAG00000021735	.,CAPN14,EHD3,GALNT14	11	68711391	68711431	Milk_Association	Milk_fat_percentage	Abbrev=FP	PUBMED_ID=25511820	breed=jersey	FlankMarkers=rs110755171	40
11	68580366	68940440	1441.44	0.00114657	.,ENSBTAG00000001662,ENSBTAG00000015865,ENSBTAG00000021735	.,CAPN14,EHD3,GALNT14	11	68712642	68712682	Milk_Association	Milk_fat_percentage	Abbrev=FP	PUBMED_ID=25511820	breed=jersey	FlankMarkers=rs133384819	40
11	68580366	68940440	1441.44	0.00114657	.,ENSBTAG00000001662,ENSBTAG00000015865,ENSBTAG00000021735	.,CAPN14,EHD3,GALNT14	11	68714285	68714325	Milk_Association	Milk_fat_percentage	Abbrev=FP	PUBMED_ID=25511820	breed=jersey	FlankMarkers=rs109794744	40
11	68580366	68940440	1441.44	0.00114657	.,ENSBTAG00000001662,ENSBTAG00000015865,ENSBTAG00000021735	.,CAPN14,EHD3,GALNT14	11	68716764	68716804	Milk_Association	Milk_fat_percentage	Abbrev=FP	PUBMED_ID=25511820	breed=jersey	FlankMarkers=rs108942928	40
11	68580366	68940440	1441.44	0.00114657	.,ENSBTAG00000001662,ENSBTAG00000015865,ENSBTAG00000021735	.,CAPN14,EHD3,GALNT14	11	68727882	68727922	Meat_and_Carcass_Association	Lean_meat_yield	Abbrev=LMY	PUBMED_ID=25273628	breed=holstein	FlankMarkers=rs109601827	40
11	68580366	68940440	1441.44	0.00114657	.,ENSBTAG00000001662,ENSBTAG00000015865,ENSBTAG00000021735	.,CAPN14,EHD3,GALNT14	11	68806964	68807004	Milk_Association	Milk_fat_percentage	Abbrev=FP	PUBMED_ID=25511820	breed=jersey	FlankMarkers=rs134637937	40
11	68580366	68940440	1441.44	0.00114657	.,ENSBTAG00000001662,ENSBTAG00000015865,ENSBTAG00000021735	.,CAPN14,EHD3,GALNT14	11	68816945	68816985	Milk_Association	Milk_fat_percentage	Abbrev=FP	PUBMED_ID=25511820	breed=jersey	FlankMarkers=rs109618823	40
11	68580366	68940440	1441.44	0.00114657	.,ENSBTAG00000001662,ENSBTAG00000015865,ENSBTAG00000021735	.,CAPN14,EHD3,GALNT14	11	68820789	68820829	Reproduction_Association	Inseminations_per_conception	Abbrev=CONCEPT	PUBMED_ID=24428918	breed=ayrshire,danish_red,holstein,jersey,norwegian_red,Swedish_Red-and-White	FlankMarkers=rs110041403	40
11	68580366	68940440	1441.44	0.00114657	.,ENSBTAG00000001662,ENSBTAG00000015865,ENSBTAG00000021735	.,CAPN14,EHD3,GALNT14	11	68829011	68829051	Milk_Association	Milk_fat_percentage	Abbrev=FP	PUBMED_ID=25511820	breed=jersey	FlankMarkers=rs109449338	40
11	68580366	68940440	1441.44	0.00114657	.,ENSBTAG00000001662,ENSBTAG00000015865,ENSBTAG00000021735	.,CAPN14,EHD3,GALNT14	11	68860045	68860085	Production_Association	Body_weight_(weaning)	Abbrev=WWT	PUBMED_ID=19966163	breed=charolais,gelbvieh,hereford,limousin,pinzgauer,red_angus,red_poll,simmental,Angus	FlankMarkers=rs109613719	40
11	68580366	68940440	1441.44	0.00114657	.,ENSBTAG00000001662,ENSBTAG00000015865,ENSBTAG00000021735	.,CAPN14,EHD3,GALNT14	11	68860045	68860085	Production_Association	Body_weight_(yearling)	Abbrev=W365	PUBMED_ID=19966163	breed=charolais,gelbvieh,hereford,limousin,pinzgauer,red_angus,red_poll,simmental,Angus	FlankMarkers=rs109613719	40
11	68580366	68940440	1441.44	0.00114657	.,ENSBTAG00000001662,ENSBTAG00000015865,ENSBTAG00000021735	.,CAPN14,EHD3,GALNT14	11	68897694	68897734	Milk_Association	Milk_fat_percentage	Abbrev=FP	PUBMED_ID=25511820	breed=jersey	FlankMarkers=rs136152531	40
11	68580366	68940440	1441.44	0.00114657	.,ENSBTAG00000001662,ENSBTAG00000015865,ENSBTAG00000021735	.,CAPN14,EHD3,GALNT14	11	68913377	68913417	Milk_Association	Milk_fat_percentage	Abbrev=FP	PUBMED_ID=25511820	breed=jersey	FlankMarkers=rs111011670	40
11	68580366	68940440	1441.44	0.00114657	.,ENSBTAG00000001662,ENSBTAG00000015865,ENSBTAG00000021735	.,CAPN14,EHD3,GALNT14	11	68938196	68938236	Production_Association	Body_weight_(yearling)	Abbrev=W365	PUBMED_ID=19966163	breed=charolais,gelbvieh,hereford,limousin,pinzgauer,red_angus,red_poll,simmental,Angus	FlankMarkers=rs110591018	40
11	68580366	68940440	1441.44	0.00114657	.,ENSBTAG00000001662,ENSBTAG00000015865,ENSBTAG00000021735	.,CAPN14,EHD3,GALNT14	11	68938196	68938236	Production_Association	Body_weight_(weaning)	Abbrev=WWT	PUBMED_ID=19966163	breed=charolais,gelbvieh,hereford,limousin,pinzgauer,red_angus,red_poll,simmental,Angus	FlankMarkers=rs110591018	40
11	68580366	68940440	1441.44	0.00114657	.,ENSBTAG00000001662,ENSBTAG00000015865,ENSBTAG00000021735	.,CAPN14,EHD3,GALNT14	11	68938196	68938236	Production_Association	Body_weight_gain	Abbrev=BWG	PUBMED_ID=19966163	breed=charolais,gelbvieh,hereford,limousin,pinzgauer,red_angus,red_poll,simmental,Angus	FlankMarkers=rs110591018	40
11	68580366	68940440	1441.44	0.00114657	.,ENSBTAG00000001662,ENSBTAG00000015865,ENSBTAG00000021735	.,CAPN14,EHD3,GALNT14	11	67944693	72207711	Milk_QTL	Milk_palmitoleic_acid_content	Abbrev=MFA-C16:1	PUBMED_ID=23107417	breed=holstein	FlankMarkers=rs29027118,rs110164825	360074
11	69220497	69460546	1817.42	0.00101917	.,ENSBTAG00000005014	.,LCLAT1	11	69249887	69249927	Milk_Association	Milk_fat_percentage	Abbrev=FP	PUBMED_ID=25511820	breed=jersey	FlankMarkers=rs109107745	40
11	69220497	69460546	1817.42	0.00101917	.,ENSBTAG00000005014	.,LCLAT1	11	69259610	69259650	Milk_Association	Milk_fat_percentage	Abbrev=FP	PUBMED_ID=25511820	breed=jersey	FlankMarkers=rs133893978	40
11	69220497	69460546	1817.42	0.00101917	.,ENSBTAG00000005014	.,LCLAT1	11	69265850	69265890	Milk_Association	Milk_fat_percentage	Abbrev=FP	PUBMED_ID=25511820	breed=jersey	FlankMarkers=rs134010833	40
11	69220497	69460546	1817.42	0.00101917	.,ENSBTAG00000005014	.,LCLAT1	11	69267367	69267407	Milk_Association	Milk_fat_percentage	Abbrev=FP	PUBMED_ID=25511820	breed=jersey	FlankMarkers=rs109332912	40
11	69220497	69460546	1817.42	0.00101917	.,ENSBTAG00000005014	.,LCLAT1	11	69269925	69269965	Milk_Association	Milk_fat_percentage	Abbrev=FP	PUBMED_ID=25511820	breed=jersey	FlankMarkers=rs109560531	40
11	69220497	69460546	1817.42	0.00101917	.,ENSBTAG00000005014	.,LCLAT1	11	69270502	69270542	Milk_Association	Milk_fat_percentage	Abbrev=FP	PUBMED_ID=25511820	breed=jersey	FlankMarkers=rs42462026	40
11	69220497	69460546	1817.42	0.00101917	.,ENSBTAG00000005014	.,LCLAT1	11	69271430	69271470	Milk_Association	Milk_fat_percentage	Abbrev=FP	PUBMED_ID=25511820	breed=jersey	FlankMarkers=rs110651247	40
11	69220497	69460546	1817.42	0.00101917	.,ENSBTAG00000005014	.,LCLAT1	11	69272321	69272361	Milk_Association	Milk_fat_percentage	Abbrev=FP	PUBMED_ID=25511820	breed=jersey	FlankMarkers=rs135608508	40
11	69220497	69460546	1817.42	0.00101917	.,ENSBTAG00000005014	.,LCLAT1	11	69273122	69273162	Milk_Association	Milk_fat_percentage	Abbrev=FP	PUBMED_ID=25511820	breed=jersey	FlankMarkers=rs136637106	40
11	69220497	69460546	1817.42	0.00101917	.,ENSBTAG00000005014	.,LCLAT1	11	69273949	69273989	Milk_Association	Milk_fat_percentage	Abbrev=FP	PUBMED_ID=25511820	breed=jersey	FlankMarkers=rs109975071	40
11	69220497	69460546	1817.42	0.00101917	.,ENSBTAG00000005014	.,LCLAT1	11	69275620	69275660	Milk_Association	Milk_fat_percentage	Abbrev=FP	PUBMED_ID=25511820	breed=jersey	FlankMarkers=rs110749269	40
11	69220497	69460546	1817.42	0.00101917	.,ENSBTAG00000005014	.,LCLAT1	11	69276576	69276616	Milk_Association	Milk_fat_percentage	Abbrev=FP	PUBMED_ID=25511820	breed=jersey	FlankMarkers=rs110953760	40
11	69220497	69460546	1817.42	0.00101917	.,ENSBTAG00000005014	.,LCLAT1	11	69277424	69277464	Milk_Association	Milk_fat_percentage	Abbrev=FP	PUBMED_ID=25511820	breed=jersey	FlankMarkers=rs109648563	40
11	69220497	69460546	1817.42	0.00101917	.,ENSBTAG00000005014	.,LCLAT1	11	69278047	69278087	Milk_Association	Milk_fat_percentage	Abbrev=FP	PUBMED_ID=25511820	breed=jersey	FlankMarkers=rs135524770	40
11	69220497	69460546	1817.42	0.00101917	.,ENSBTAG00000005014	.,LCLAT1	11	69278978	69279018	Milk_Association	Milk_fat_percentage	Abbrev=FP	PUBMED_ID=25511820	breed=jersey	FlankMarkers=rs133460908	40
11	69220497	69460546	1817.42	0.00101917	.,ENSBTAG00000005014	.,LCLAT1	11	69279842	69279882	Milk_Association	Milk_fat_percentage	Abbrev=FP	PUBMED_ID=25511820	breed=jersey	FlankMarkers=rs110727613	40
11	69220497	69460546	1817.42	0.00101917	.,ENSBTAG00000005014	.,LCLAT1	11	69280820	69280860	Milk_Association	Milk_fat_percentage	Abbrev=FP	PUBMED_ID=25511820	breed=jersey	FlankMarkers=rs109873044	40
11	69220497	69460546	1817.42	0.00101917	.,ENSBTAG00000005014	.,LCLAT1	11	69281917	69281957	Milk_Association	Milk_fat_percentage	Abbrev=FP	PUBMED_ID=25511820	breed=jersey	FlankMarkers=rs136945139	40
11	69220497	69460546	1817.42	0.00101917	.,ENSBTAG00000005014	.,LCLAT1	11	69282446	69282486	Milk_Association	Milk_fat_percentage	Abbrev=FP	PUBMED_ID=25511820	breed=jersey	FlankMarkers=rs134781468	40
11	69220497	69460546	1817.42	0.00101917	.,ENSBTAG00000005014	.,LCLAT1	11	69285120	69285160	Milk_Association	Milk_fat_percentage	Abbrev=FP	PUBMED_ID=25511820	breed=jersey	FlankMarkers=rs110396143	40
11	69220497	69460546	1817.42	0.00101917	.,ENSBTAG00000005014	.,LCLAT1	11	69286174	69286214	Milk_Association	Milk_fat_percentage	Abbrev=FP	PUBMED_ID=25511820	breed=jersey	FlankMarkers=rs109067315	40
11	69220497	69460546	1817.42	0.00101917	.,ENSBTAG00000005014	.,LCLAT1	11	67944693	72207711	Milk_QTL	Milk_palmitoleic_acid_content	Abbrev=MFA-C16:1	PUBMED_ID=23107417	breed=holstein	FlankMarkers=rs29027118,rs110164825	240049
11	69220497	69460546	1817.42	0.00101917	.,ENSBTAG00000005014	.,LCLAT1	11	69199499	69540272	Exterior_QTL	Udder_swelling_score	Abbrev=USS	PUBMED_ID=27335091	breed=limousin	FlankMarkers	240049
11	69700595	70260710	2839.19	0.000668832	.,ENSBTAG00000023744	.,YPEL5	11	69725276	69725316	Production_Association	Body_weight_(yearling)	Abbrev=W365	PUBMED_ID=19966163	breed=charolais,gelbvieh,hereford,limousin,pinzgauer,red_angus,red_poll,simmental,Angus	FlankMarkers=rs41616384	40
11	69700595	70260710	2839.19	0.000668832	.,ENSBTAG00000023744	.,YPEL5	11	69725276	69725316	Production_Association	Body_weight_(weaning)	Abbrev=WWT	PUBMED_ID=19966163	breed=charolais,gelbvieh,hereford,limousin,pinzgauer,red_angus,red_poll,simmental,Angus	FlankMarkers=rs41616384	40
11	69700595	70260710	2839.19	0.000668832	.,ENSBTAG00000023744	.,YPEL5	11	69725276	69725316	Production_Association	Body_weight_gain	Abbrev=BWG	PUBMED_ID=19966163	breed=charolais,gelbvieh,hereford,limousin,pinzgauer,red_angus,red_poll,simmental,Angus	FlankMarkers=rs41616384	40
11	69700595	70260710	2839.19	0.000668832	.,ENSBTAG00000023744	.,YPEL5	11	69790748	69790788	Production_Association	Body_weight_(yearling)	Abbrev=W365	PUBMED_ID=19966163	breed=charolais,gelbvieh,hereford,limousin,pinzgauer,red_angus,red_poll,simmental,Angus	FlankMarkers=rs41565266	40
11	69700595	70260710	2839.19	0.000668832	.,ENSBTAG00000023744	.,YPEL5	11	69790748	69790788	Production_Association	Body_weight_(weaning)	Abbrev=WWT	PUBMED_ID=19966163	breed=charolais,gelbvieh,hereford,limousin,pinzgauer,red_angus,red_poll,simmental,Angus	FlankMarkers=rs41565266	40
11	69700595	70260710	2839.19	0.000668832	.,ENSBTAG00000023744	.,YPEL5	11	69790748	69790788	Production_Association	Body_weight_gain	Abbrev=BWG	PUBMED_ID=19966163	breed=charolais,gelbvieh,hereford,limousin,pinzgauer,red_angus,red_poll,simmental,Angus	FlankMarkers=rs41565266	40
11	69700595	70260710	2839.19	0.000668832	.,ENSBTAG00000023744	.,YPEL5	11	69805050	69805090	Milk_Association	Milk_kappa-casein_percentage	Abbrev=MKCASP	PUBMED_ID=27485317	breed=holstein	FlankMarkers=rs136314892	40
11	69700595	70260710	2839.19	0.000668832	.,ENSBTAG00000023744	.,YPEL5	11	69865444	69865484	Milk_Association	Milk_riboflavin_content	Abbrev=RIBO	PUBMED_ID=25771056	breed=holstein	FlankMarkers=rs109869700	40
11	69700595	70260710	2839.19	0.000668832	.,ENSBTAG00000023744	.,YPEL5	11	69909832	69909872	Milk_Association	Milk_kappa-casein_percentage	Abbrev=MKCASP	PUBMED_ID=27485317	breed=holstein	FlankMarkers=rs109101585	40
11	69700595	70260710	2839.19	0.000668832	.,ENSBTAG00000023744	.,YPEL5	11	70134962	70135002	Exterior_Association	Teat_length	Abbrev=TLGTH	PUBMED_ID=27285908	breed=charolais	FlankMarkers=rs110779820	40
11	69700595	70260710	2839.19	0.000668832	.,ENSBTAG00000023744	.,YPEL5	11	70201495	70201535	Production_Association	Body_weight_(yearling)	Abbrev=W365	PUBMED_ID=19966163	breed=charolais,gelbvieh,hereford,limousin,pinzgauer,red_angus,red_poll,simmental,Angus	FlankMarkers=rs41613976	40
11	69700595	70260710	2839.19	0.000668832	.,ENSBTAG00000023744	.,YPEL5	11	70244510	70244550	Production_Association	Body_weight_(yearling)	Abbrev=W365	PUBMED_ID=19966163	breed=charolais,gelbvieh,hereford,limousin,pinzgauer,red_angus,red_poll,simmental,Angus	FlankMarkers=rs29010962	40
11	69700595	70260710	2839.19	0.000668832	.,ENSBTAG00000023744	.,YPEL5	11	70244510	70244550	Production_Association	Body_weight_(weaning)	Abbrev=WWT	PUBMED_ID=19966163	breed=charolais,gelbvieh,hereford,limousin,pinzgauer,red_angus,red_poll,simmental,Angus	FlankMarkers=rs29010962	40
11	69700595	70260710	2839.19	0.000668832	.,ENSBTAG00000023744	.,YPEL5	11	70244510	70244550	Production_Association	Body_weight_gain	Abbrev=BWG	PUBMED_ID=19966163	breed=charolais,gelbvieh,hereford,limousin,pinzgauer,red_angus,red_poll,simmental,Angus	FlankMarkers=rs29010962	40
11	69700595	70260710	2839.19	0.000668832	.,ENSBTAG00000023744	.,YPEL5	11	70031657	70122506	Meat_and_Carcass_QTL	Fat_thickness_at_the_12th_rib	Abbrev=FATTH	PUBMED_ID=28118362	breed=nelore	FlankMarkers=rs137406408,rs133414836	90849
11	69700595	70260710	2839.19	0.000668832	.,ENSBTAG00000023744	.,YPEL5	11	67944693	72207711	Milk_QTL	Milk_palmitoleic_acid_content	Abbrev=MFA-C16:1	PUBMED_ID=23107417	breed=holstein	FlankMarkers=rs29027118,rs110164825	560115
11	70300719	70340727	931.78	0.00157653	.	.	11	70310752	70310792	Milk_Association	Milk_kappa-casein_percentage	Abbrev=MKCASP	PUBMED_ID=27485317	breed=holstein	FlankMarkers=rs137823312	40
11	70300719	70340727	931.78	0.00157653	.	.	11	70311885	70311925	Milk_Association	Milk_kappa-casein_percentage	Abbrev=MKCASP	PUBMED_ID=27485317	breed=holstein	FlankMarkers=rs133632420	40
11	70300719	70340727	931.78	0.00157653	.	.	11	67944693	72207711	Milk_QTL	Milk_palmitoleic_acid_content	Abbrev=MFA-C16:1	PUBMED_ID=23107417	breed=holstein	FlankMarkers=rs29027118,rs110164825	40008
11	70300719	70340727	931.78	0.00157653	.	.	11	70278649	73525057	Reproduction_QTL	Calving_ease_(maternal)	Abbrev=CALEASE	PUBMED_ID=27328805	breed=blonde_d'aquitaine	FlankMarkers	40008
11	70380735	70460751	550.53	0.00232499	.	.	11	67944693	72207711	Milk_QTL	Milk_palmitoleic_acid_content	Abbrev=MFA-C16:1	PUBMED_ID=23107417	breed=holstein	FlankMarkers=rs29027118,rs110164825	80016
11	70380735	70460751	550.53	0.00232499	.	.	11	70278649	73525057	Reproduction_QTL	Calving_ease_(maternal)	Abbrev=CALEASE	PUBMED_ID=27328805	breed=blonde_d'aquitaine	FlankMarkers	80016
11	87304205	87344214	392.34	0.00320084	ENSBTAG00000004259	HPCAL1	11	87004961	87999946	Meat_and_Carcass_Association	Marbling_score	Abbrev=MARBL	PUBMED_ID=24906442	breed=brangus	FlankMarkers=rs109138849,rs110795341,rs108977582	40009
13	11890548	11930564	443.12	0.00288235	.	.	13	11926222	11926262	Milk_Association	Milk_riboflavin_content	Abbrev=RIBO	PUBMED_ID=25771056	breed=holstein	FlankMarkers=rs137098314	40
13	12010597	12130647	414.32	0.0030416	.	.	13	12043687	12043727	Reproduction_Association	Reproductive_efficiency	Abbrev=REPEFF	PUBMED_ID=26286463	breed=nelore	FlankMarkers=rs133118211	40
13	12010597	12130647	414.32	0.0030416	.	.	13	12043687	12043727	Reproduction_Association	Age_at_first_calving	Abbrev=AGEFC	PUBMED_ID=26286463	breed=nelore	FlankMarkers=rs133118211	40
13	12010597	12130647	414.32	0.0030416	.	.	13	12047528	12047568	Reproduction_Association	Reproductive_efficiency	Abbrev=REPEFF	PUBMED_ID=26286463	breed=nelore	FlankMarkers=rs110884058	40
13	47345113	47385130	288.8	0.00390152	.	.	13	41702235	68468981	Milk_QTL	Milk_caproic_acid_content	Abbrev=MFA-C6:0	PUBMED_ID=23107417	breed=holstein	FlankMarkers=rs41690886,rs41631532	40017
13	47345113	47385130	288.8	0.00390152	.	.	13	41702235	68468981	Milk_QTL	Milk_caprylic_acid_content	Abbrev=MFA-C8:0	PUBMED_ID=23107417	breed=holstein	FlankMarkers=rs41690886,rs41631532	40017
13	47345113	47385130	288.8	0.00390152	.	.	13	41702235	68468981	Milk_QTL	Milk_capric_acid_content	Abbrev=MFA-C10:0	PUBMED_ID=23107417	breed=holstein	FlankMarkers=rs41690886,rs41631532	40017
13	52987431	53027448	326.26	0.00359896	ENSBTAG00000018811,ENSBTAG00000018812	NOP56,TMC2	13	41702235	68468981	Milk_QTL	Milk_caproic_acid_content	Abbrev=MFA-C6:0	PUBMED_ID=23107417	breed=holstein	FlankMarkers=rs41690886,rs41631532	40017
13	52987431	53027448	326.26	0.00359896	ENSBTAG00000018811,ENSBTAG00000018812	NOP56,TMC2	13	41702235	68468981	Milk_QTL	Milk_caprylic_acid_content	Abbrev=MFA-C8:0	PUBMED_ID=23107417	breed=holstein	FlankMarkers=rs41690886,rs41631532	40017
13	52987431	53027448	326.26	0.00359896	ENSBTAG00000018811,ENSBTAG00000018812	NOP56,TMC2	13	41702235	68468981	Milk_QTL	Milk_capric_acid_content	Abbrev=MFA-C10:0	PUBMED_ID=23107417	breed=holstein	FlankMarkers=rs41690886,rs41631532	40017
13	52987431	53027448	326.26	0.00359896	ENSBTAG00000018811,ENSBTAG00000018812	NOP56,TMC2	13	49700244	71507439	Milk_QTL	Milk_caproic_acid_content	Abbrev=MFA-C6:0	PUBMED_ID=21569316	breed=holstein	FlankMarkers=rs41691845,rs41625378	40017
13	52987431	53027448	326.26	0.00359896	ENSBTAG00000018811,ENSBTAG00000018812	NOP56,TMC2	13	49700244	71507439	Milk_QTL	Milk_caprylic_acid_content	Abbrev=MFA-C8:0	PUBMED_ID=21569316	breed=holstein	FlankMarkers=rs41691845,rs41625378	40017
13	52987431	53027448	326.26	0.00359896	ENSBTAG00000018811,ENSBTAG00000018812	NOP56,TMC2	13	49700244	71507439	Milk_QTL	Milk_capric_acid_content	Abbrev=MFA-C10:0	PUBMED_ID=21569316	breed=holstein	FlankMarkers=rs41691845,rs41625378	40017
13	52987431	53027448	326.26	0.00359896	ENSBTAG00000018811,ENSBTAG00000018812	NOP56,TMC2	13	49700244	71507439	Milk_QTL	Milk_myristoleic_acid_content	Abbrev=MFA-C14:1	PUBMED_ID=21569316	breed=holstein	FlankMarkers=rs41691845,rs41625378	40017
13	52987431	53027448	326.26	0.00359896	ENSBTAG00000018811,ENSBTAG00000018812	NOP56,TMC2	13	49700244	71507439	Milk_QTL	Milk_palmitoleic_acid_content	Abbrev=MFA-C16:1	PUBMED_ID=21569316	breed=holstein	FlankMarkers=rs41691845,rs41625378	40017
13	54067875	54107892	545.15	0.00235684	ENSBTAG00000019984	GINS1	13	41702235	68468981	Milk_QTL	Milk_caproic_acid_content	Abbrev=MFA-C6:0	PUBMED_ID=23107417	breed=holstein	FlankMarkers=rs41690886,rs41631532	40017
13	54067875	54107892	545.15	0.00235684	ENSBTAG00000019984	GINS1	13	41702235	68468981	Milk_QTL	Milk_caprylic_acid_content	Abbrev=MFA-C8:0	PUBMED_ID=23107417	breed=holstein	FlankMarkers=rs41690886,rs41631532	40017
13	54067875	54107892	545.15	0.00235684	ENSBTAG00000019984	GINS1	13	41702235	68468981	Milk_QTL	Milk_capric_acid_content	Abbrev=MFA-C10:0	PUBMED_ID=23107417	breed=holstein	FlankMarkers=rs41690886,rs41631532	40017
13	54067875	54107892	545.15	0.00235684	ENSBTAG00000019984	GINS1	13	49700244	71507439	Milk_QTL	Milk_caproic_acid_content	Abbrev=MFA-C6:0	PUBMED_ID=21569316	breed=holstein	FlankMarkers=rs41691845,rs41625378	40017
13	54067875	54107892	545.15	0.00235684	ENSBTAG00000019984	GINS1	13	49700244	71507439	Milk_QTL	Milk_caprylic_acid_content	Abbrev=MFA-C8:0	PUBMED_ID=21569316	breed=holstein	FlankMarkers=rs41691845,rs41625378	40017
13	54067875	54107892	545.15	0.00235684	ENSBTAG00000019984	GINS1	13	49700244	71507439	Milk_QTL	Milk_capric_acid_content	Abbrev=MFA-C10:0	PUBMED_ID=21569316	breed=holstein	FlankMarkers=rs41691845,rs41625378	40017
13	54067875	54107892	545.15	0.00235684	ENSBTAG00000019984	GINS1	13	49700244	71507439	Milk_QTL	Milk_myristoleic_acid_content	Abbrev=MFA-C14:1	PUBMED_ID=21569316	breed=holstein	FlankMarkers=rs41691845,rs41625378	40017
13	54067875	54107892	545.15	0.00235684	ENSBTAG00000019984	GINS1	13	49700244	71507439	Milk_QTL	Milk_palmitoleic_acid_content	Abbrev=MFA-C16:1	PUBMED_ID=21569316	breed=holstein	FlankMarkers=rs41691845,rs41625378	40017
14	19774909	19814929	341.06	0.00355118	.	.	14	19379259	19778580	Meat_and_Carcass_QTL	Carcass_weight	Abbrev=CWT	PUBMED_ID=27898882	breed=nelore	FlankMarkers=rs110394983,rs42664462	3671
14	19774909	19814929	341.06	0.00355118	.	.	14	18732660	20347849	Meat_and_Carcass_QTL	Shear_force	Abbrev=SF	PUBMED_ID=22497286	breed=charolais,hereford,Angus	FlankMarkers=rs109157490,rs41633333,rs109688321	40020
14	19774909	19814929	341.06	0.00355118	.	.	14	4301937	43899216	Production_QTL	Residual_feed_intake	Abbrev=RFI	PUBMED_ID=25410110	breed=charolais,gelbvieh,hereford,limousin,pinzgauer,red_angus,red_poll,simmental,Angus	FlankMarkers=rs109845775,rs41617069,rs110706635	40020
14	19774909	19814929	341.06	0.00355118	.	.	14	8879810	59249096	Meat_and_Carcass_QTL	Subcutaneous_fat	Abbrev=SUBFAT	PUBMED_ID=22497247	breed=canchim	FlankMarkers=rs109663003,rs109667881	40020
14	33501975	33582016	387.16	0.00323269	.,ENSBTAG00000044080	.,CPA6	14	4301937	43899216	Production_QTL	Residual_feed_intake	Abbrev=RFI	PUBMED_ID=25410110	breed=charolais,gelbvieh,hereford,limousin,pinzgauer,red_angus,red_poll,simmental,Angus	FlankMarkers=rs109845775,rs41617069,rs110706635	80041
14	33501975	33582016	387.16	0.00323269	.,ENSBTAG00000044080	.,CPA6	14	8879810	59249096	Meat_and_Carcass_QTL	Subcutaneous_fat	Abbrev=SUBFAT	PUBMED_ID=22497247	breed=canchim	FlankMarkers=rs109663003,rs109667881	80041
14	33501975	33582016	387.16	0.00323269	.,ENSBTAG00000044080	.,CPA6	14	31219729	43140076	Meat_and_Carcass_QTL	Subcutaneous_fat	Abbrev=SUBFAT	PUBMED_ID=22497247	breed=canchim	FlankMarkers=rs109546980,rs41566855	80041
14	33501975	33582016	387.16	0.00323269	.,ENSBTAG00000044080	.,CPA6	14	31219729	43140076	Meat_and_Carcass_QTL	Subcutaneous_fat	Abbrev=SUBFAT	PUBMED_ID=22497247	breed=canchim	FlankMarkers=rs109546980,rs41566855	80041
15	48998474	49038492	229.67	0.00468183	ENSBTAG00000037815,ENSBTAG00000038748,ENSBTAG00000039178	HBB,HBE1,HBE4	15	49031867	49031907	Milk_Association	Milk_yield	Abbrev=DDMY	PUBMED_ID=22449276	breed=holstein	FlankMarkers=rs110083234	40
15	48998474	49038492	229.67	0.00468183	ENSBTAG00000037815,ENSBTAG00000038748,ENSBTAG00000039178	HBB,HBE1,HBE4	15	48688111	50222093	Meat_and_Carcass_QTL	Shear_force	Abbrev=SF	PUBMED_ID=22497286	breed=charolais,limousin,simmental	FlankMarkers=rs110552068,rs41582705,rs43005100	40018
15	48998474	49038492	229.67	0.00468183	ENSBTAG00000037815,ENSBTAG00000038748,ENSBTAG00000039178	HBB,HBE1,HBE4	15	20	60026821	Meat_and_Carcass_QTL	Tridecylic_acid_content	Abbrev=FA-C13:0	PUBMED_ID=24156620	breed=Angus	FlankMarkers=rs41662110,rs81159416,rs81159430	40018
15	49118530	49238587	1390.86	0.00116249	ENSBTAG00000046378,ENSBTAG00000046983,ENSBTAG00000048003,ENSBTAG00000048301	biotype=protein_coding	15	48688111	50222093	Meat_and_Carcass_QTL	Shear_force	Abbrev=SF	PUBMED_ID=22497286	breed=charolais,limousin,simmental	FlankMarkers=rs110552068,rs41582705,rs43005100	120057
15	49118530	49238587	1390.86	0.00116249	ENSBTAG00000046378,ENSBTAG00000046983,ENSBTAG00000048003,ENSBTAG00000048301	biotype=protein_coding	15	20	60026821	Meat_and_Carcass_QTL	Tridecylic_acid_content	Abbrev=FA-C13:0	PUBMED_ID=24156620	breed=Angus	FlankMarkers=rs41662110,rs81159416,rs81159430	120057
15	56522037	56602075	259.72	0.00418816	ENSBTAG00000031609	THAP12	15	56571476	56571516	Reproduction_Association	Age_at_puberty	Abbrev=PUBAGE	PUBMED_ID=22100599	breed=brahman	FlankMarkers=rs109451870	40
15	56522037	56602075	259.72	0.00418816	ENSBTAG00000031609	THAP12	15	56004143	56998064	Meat_and_Carcass_QTL	Docosahexaenoic_acid_content	Abbrev=FA-C22:6	PUBMED_ID=24156620	breed=Angus	FlankMarkers=rs42996690,rs81132055,rs109535431	80038
15	56522037	56602075	259.72	0.00418816	ENSBTAG00000031609	THAP12	15	56004143	56998064	Meat_and_Carcass_QTL	Omega-3_to_omega-6_fatty_acid_ratio	Abbrev=N3N6R	PUBMED_ID=24156620	breed=Angus	FlankMarkers=rs42996690,rs109560127,rs109535431	80038
15	56522037	56602075	259.72	0.00418816	ENSBTAG00000031609	THAP12	15	56004143	56998064	Meat_and_Carcass_QTL	Docosahexaenoic_acid_content	Abbrev=FA-C22:6	PUBMED_ID=24156620	breed=Angus	FlankMarkers=rs42996690,rs109560127,rs109535431	80038
15	56522037	56602075	259.72	0.00418816	ENSBTAG00000031609	THAP12	15	56004143	56998064	Meat_and_Carcass_QTL	Muscle_iron_content	Abbrev=IRON	PUBMED_ID=23881681	breed=Angus	FlankMarkers=rs42996690,rs109535431	80038
15	56522037	56602075	259.72	0.00418816	ENSBTAG00000031609	THAP12	15	20	60026821	Meat_and_Carcass_QTL	Tridecylic_acid_content	Abbrev=FA-C13:0	PUBMED_ID=24156620	breed=Angus	FlankMarkers=rs41662110,rs81159416,rs81159430	80038
16	26510736	26590756	612.65	0.00216574	.	.	16	22147468	28384914	Meat_and_Carcass_QTL	Shear_force	Abbrev=SF	PUBMED_ID=22497286	breed=charolais,hereford,limousin,simmental	FlankMarkers=rs109546924,rs110125689	80020
16	26630766	26670776	255.78	0.00426779	.	.	16	22147468	28384914	Meat_and_Carcass_QTL	Shear_force	Abbrev=SF	PUBMED_ID=22497286	breed=charolais,hereford,limousin,simmental	FlankMarkers=rs109546924,rs110125689	40010
17	15448125	15488141	365.47	0.00332824	.	.	17	15020783	15973860	Meat_and_Carcass_Association	Marbling_score	Abbrev=MARBL	PUBMED_ID=24906442	breed=shorthorn	FlankMarkers=rs43073507,rs41573240,rs109009354	40016
17	15448125	15488141	365.47	0.00332824	.	.	17	15107947	16070807	Reproduction_QTL	Scrotal_circumference	Abbrev=SCRCIR	PUBMED_ID=28805926	breed=brahman	FlankMarkers=rs109352200,rs110623781	40016
17	15448125	15488141	365.47	0.00332824	.	.	17	14169483	22589098	Milk_QTL	Milk_caproic_acid_content	Abbrev=MFA-C6:0	PUBMED_ID=23107417	breed=holstein	FlankMarkers=rs41577737,rs41636569	40016
17	15448125	15488141	365.47	0.00332824	.	.	17	14169483	22589098	Milk_QTL	Milk_caprylic_acid_content	Abbrev=MFA-C8:0	PUBMED_ID=23107417	breed=holstein	FlankMarkers=rs41577737,rs41636569	40016
17	15448125	15488141	365.47	0.00332824	.	.	17	14169483	22589098	Milk_QTL	Milk_palmitoleic_acid_content	Abbrev=MFA-C16:1	PUBMED_ID=23107417	breed=holstein	FlankMarkers=rs41577737,rs41636569	40016
17	15688217	15728232	297.35	0.0038219	ENSBTAG00000014111	INPP4B	17	15677009	15720425	Health_Association	Somatic_cell_score	Abbrev=SCS	PUBMED_ID=27578198	breed=holstein	FlankMarkers=rs41573262,rs109550344	32208
17	15688217	15728232	297.35	0.0038219	ENSBTAG00000014111	INPP4B	17	15020783	15973860	Meat_and_Carcass_Association	Marbling_score	Abbrev=MARBL	PUBMED_ID=24906442	breed=shorthorn	FlankMarkers=rs43073507,rs41573240,rs109009354	40015
17	15688217	15728232	297.35	0.0038219	ENSBTAG00000014111	INPP4B	17	15107947	16070807	Reproduction_QTL	Scrotal_circumference	Abbrev=SCRCIR	PUBMED_ID=28805926	breed=brahman	FlankMarkers=rs109352200,rs110623781	40015
17	15688217	15728232	297.35	0.0038219	ENSBTAG00000014111	INPP4B	17	14169483	22589098	Milk_QTL	Milk_caproic_acid_content	Abbrev=MFA-C6:0	PUBMED_ID=23107417	breed=holstein	FlankMarkers=rs41577737,rs41636569	40015
17	15688217	15728232	297.35	0.0038219	ENSBTAG00000014111	INPP4B	17	14169483	22589098	Milk_QTL	Milk_caprylic_acid_content	Abbrev=MFA-C8:0	PUBMED_ID=23107417	breed=holstein	FlankMarkers=rs41577737,rs41636569	40015
17	15688217	15728232	297.35	0.0038219	ENSBTAG00000014111	INPP4B	17	14169483	22589098	Milk_QTL	Milk_palmitoleic_acid_content	Abbrev=MFA-C16:1	PUBMED_ID=23107417	breed=holstein	FlankMarkers=rs41577737,rs41636569	40015
17	58544565	58584580	273.87	0.00410854	.	.	17	56464077	63640251	Milk_Association	Milk_lactose_content	Abbrev=MLC	PUBMED_ID=29246110	breed=holstein,jersey	FlankMarkers=rs134672113	40015
17	58544565	58584580	273.87	0.00410854	.	.	17	56464077	63640251	Milk_Association	Milk_protein_percentage	Abbrev=PP	PUBMED_ID=29246110	breed=holstein,jersey	FlankMarkers=rs134672113	40015
17	58544565	58584580	273.87	0.00410854	.	.	17	56469267	63640251	Milk_Association	Milk_lactose_content	Abbrev=MLC	PUBMED_ID=29246110	breed=holstein,jersey	FlankMarkers=rs109194382	40015
17	58544565	58584580	273.87	0.00410854	.	.	17	48057944	67505450	Milk_QTL	Milk_myristoleic_acid_content	Abbrev=MFA-C14:1	PUBMED_ID=23107417	breed=holstein	FlankMarkers=rs109447111,rs41626062	40015
17	58544565	58584580	273.87	0.00410854	.	.	17	48057944	67505450	Milk_QTL	Milk_palmitoleic_acid_content	Abbrev=MFA-C16:1	PUBMED_ID=23107417	breed=holstein	FlankMarkers=rs109447111,rs41626062	40015
18	29350952	29390966	248.65	0.00437926	.	.	18	29362130	29362170	Production_Association	Body_weight_(weaning)	Abbrev=WWT	PUBMED_ID=23851991	FlankMarkers=rs41618341	VTO_name=body_mass	40
18	29350952	29390966	248.65	0.00437926	.	.	18	13346768	57589121	Reproduction_QTL	Birth_index	Abbrev=BIRTHIND	PUBMED_ID=22888914	breed=holstein	FlankMarkers=rs109478645,rs41606534,rs41606534	40014
18	29350952	29390966	248.65	0.00437926	.	.	18	15093464	29788386	Milk_QTL	Milk_myristic_acid_content	Abbrev=MFA-C14:0	PUBMED_ID=21569316	breed=holstein	FlankMarkers=rs41579937,rs41597515	40014
18	29350952	29390966	248.65	0.00437926	.	.	18	15093464	29788386	Milk_QTL	Milk_lauroleic_acid_content	Abbrev=MFA-C12:1	PUBMED_ID=21569316	breed=holstein	FlankMarkers=rs41579937,rs41597515	40014
18	29350952	29390966	248.65	0.00437926	.	.	18	15093464	29788386	Milk_QTL	Milk_decenoic_acid_content	Abbrev=MFA-C10:1	PUBMED_ID=21569316	breed=holstein	FlankMarkers=rs41579937,rs41597515	40014
21	32140435	32380541	524.57	0.00243646	ENSBTAG00000007382	SCAPER	21	32184877	32184917	Health_Association	Bovine_tuberculosis_susceptibility	Abbrev=BTBS	PUBMED_ID=26960806	breed=holstein	FlankMarkers=rs137832357	40
21	32140435	32380541	524.57	0.00243646	ENSBTAG00000007382	SCAPER	21	32212024	32212064	Health_Association	Bovine_tuberculosis_susceptibility	Abbrev=BTBS	PUBMED_ID=26960806	breed=holstein	FlankMarkers=rs133802702	40
21	32140435	32380541	524.57	0.00243646	ENSBTAG00000007382	SCAPER	21	32243741	32243781	Health_Association	Bovine_tuberculosis_susceptibility	Abbrev=BTBS	PUBMED_ID=26960806	breed=holstein	FlankMarkers=rs134322129	40
21	32140435	32380541	524.57	0.00243646	ENSBTAG00000007382	SCAPER	21	32260161	32260201	Health_Association	Bovine_tuberculosis_susceptibility	Abbrev=BTBS	PUBMED_ID=26960806	breed=holstein	FlankMarkers=rs137664985	40
21	47027021	47107056	419	0.00299382	.	.	21	43208119	47117318	Reproduction_QTL	Calf_size	Abbrev=CALFSZ	PUBMED_ID=21183059	breed=holstein	FlankMarkers=rs110222177,rs110588160,rs110588160	80035
21	47027021	47107056	419	0.00299382	.	.	21	43208119	47117318	Reproduction_QTL	Calf_size	Abbrev=CALFSZ	PUBMED_ID=21183059	breed=holstein	FlankMarkers=rs110222177,rs110588160,rs110588160	80035
22	12289499	12329520	242.25	0.00447481	ENSBTAG00000017174	SCN11A	22	12290183	12290223	Production_Association	Body_weight_(yearling)	Abbrev=W365	PUBMED_ID=19966163	breed=charolais,gelbvieh,hereford,limousin,pinzgauer,red_angus,red_poll,simmental,Angus	FlankMarkers=rs110453947	40
22	12289499	12329520	242.25	0.00447481	ENSBTAG00000017174	SCN11A	22	8962725	41988458	Milk_QTL	Milk_decenoic_acid_content	Abbrev=MFA-C10:1	PUBMED_ID=21569316	breed=holstein	FlankMarkers=rs29026042,rs109210147	40021
22	12289499	12329520	242.25	0.00447481	ENSBTAG00000017174	SCN11A	22	8962725	41988458	Milk_QTL	Milk_myristoleic_acid_content	Abbrev=MFA-C14:1	PUBMED_ID=21569316	breed=holstein	FlankMarkers=rs29026042,rs109210147	40021
23	14175245	14255315	400.43	0.00315307	.	.	23	14192035	14192075	Production_Association	Length_of_productive_life	Abbrev=PL	PUBMED_ID=21831322	breed=holstein	FlankMarkers=rs109738387	40
23	14175245	14255315	400.43	0.00315307	.	.	23	14192035	14192075	Reproduction_Association	Stillbirth_(maternal)	Abbrev=SB	PUBMED_ID=21831322	breed=holstein	FlankMarkers=rs109738387	40
23	14175245	14255315	400.43	0.00315307	.	.	23	14215004	14215044	Production_Association	Length_of_productive_life	Abbrev=PL	PUBMED_ID=21831322	breed=holstein	FlankMarkers=rs41568955	40
23	14175245	14255315	400.43	0.00315307	.	.	23	14215004	14215044	Reproduction_Association	Stillbirth_(maternal)	Abbrev=SB	PUBMED_ID=21831322	breed=holstein	FlankMarkers=rs41568955	40
23	14175245	14255315	400.43	0.00315307	.	.	23	14246781	14246821	Exterior_Association	Udder_attachment	Abbrev=UA	PUBMED_ID=21831322	breed=holstein	FlankMarkers=rs109002679	40
23	14175245	14255315	400.43	0.00315307	.	.	23	14246781	14246821	Exterior_Association	Teat_length	Abbrev=TLGTH	PUBMED_ID=21831322	breed=holstein	FlankMarkers=rs109002679	40
23	14175245	14255315	400.43	0.00315307	.	.	23	14246781	14246821	Exterior_Association	Udder_depth	Abbrev=UDPTH	PUBMED_ID=21831322	breed=holstein	FlankMarkers=rs109002679	40
23	14175245	14255315	400.43	0.00315307	.	.	23	14246781	14246821	Health_Association	Somatic_cell_score	Abbrev=SCS	PUBMED_ID=21831322	breed=holstein	FlankMarkers=rs109002679	40
23	14175245	14255315	400.43	0.00315307	.	.	23	14246781	14246821	Production_Association	Net_merit	Abbrev=NM	PUBMED_ID=21831322	breed=holstein	FlankMarkers=rs109002679	40
23	14175245	14255315	400.43	0.00315307	.	.	23	14246781	14246821	Production_Association	Length_of_productive_life	Abbrev=PL	PUBMED_ID=21831322	breed=holstein	FlankMarkers=rs109002679	40
23	14175245	14255315	400.43	0.00315307	.	.	23	14246781	14246821	Reproduction_Association	Calving_ease_(maternal)	Abbrev=CALEASE	PUBMED_ID=21831322	breed=holstein	FlankMarkers=rs109002679	40
23	14175245	14255315	400.43	0.00315307	.	.	23	14246781	14246821	Reproduction_Association	Daughter_pregnancy_rate	Abbrev=DPR	PUBMED_ID=21831322	breed=holstein	FlankMarkers=rs109002679	40
23	14175245	14255315	400.43	0.00315307	.	.	23	14246781	14246821	Reproduction_Association	Stillbirth_(maternal)	Abbrev=SB	PUBMED_ID=21831322	breed=holstein	FlankMarkers=rs109002679	40
23	14175245	14255315	400.43	0.00315307	.	.	23	14017403	14741325	Reproduction_QTL	Scrotal_circumference	Abbrev=SCRCIR	PUBMED_ID=27494397	breed=nelore	FlankMarkers	80070
23	14175245	14255315	400.43	0.00315307	.	.	23	5232656	37212876	Milk_QTL	Milk_caproic_acid_content	Abbrev=MFA-C6:0	PUBMED_ID=23107417	breed=holstein	FlankMarkers=rs41622770,rs41617133	80070
23	33432068	33472103	215.77	0.00488885	.	.	23	5232656	37212876	Milk_QTL	Milk_caproic_acid_content	Abbrev=MFA-C6:0	PUBMED_ID=23107417	breed=holstein	FlankMarkers=rs41622770,rs41617133	40035
23	33432068	33472103	215.77	0.00488885	.	.	23	30222836	38412668	Health_QTL	Bovine_tuberculosis_susceptibility	Abbrev=BTBS	PUBMED_ID=28335717	breed=holstein	FlankMarkers=rs109862194,rs41588617	40035
23	33432068	33472103	215.77	0.00488885	.	.	23	30222836	38412668	Health_QTL	Bovine_tuberculosis_susceptibility	Abbrev=BTBS	PUBMED_ID=28335717	breed=holstein	FlankMarkers=rs109862194,rs41588617	40035
25	2764369	2804423	213.38	0.00495254	.	.	25	2764830	2764870	Milk_Association	Milk_fat_yield	Abbrev=FY	PUBMED_ID=27006194	breed=ayrshire,danish_red,Swedish_Red-and-White	FlankMarkers=rs380709982	40
25	2764369	2804423	213.38	0.00495254	.	.	25	2766790	2766830	Milk_Association	Milk_fat_yield	Abbrev=FY	PUBMED_ID=27006194	breed=ayrshire,danish_red,Swedish_Red-and-White	FlankMarkers=rs211225507	40
25	2764369	2804423	213.38	0.00495254	.	.	25	2769804	2769844	Milk_Association	Milk_fat_yield	Abbrev=FY	PUBMED_ID=27006194	breed=ayrshire,danish_red,Swedish_Red-and-White	FlankMarkers=rs385579086	40
25	2764369	2804423	213.38	0.00495254	.	.	25	2770099	2770139	Milk_Association	Milk_fat_yield	Abbrev=FY	PUBMED_ID=27006194	breed=ayrshire,danish_red,Swedish_Red-and-White	FlankMarkers=rs383142892	40
25	2764369	2804423	213.38	0.00495254	.	.	25	2771080	2771120	Milk_Association	Milk_fat_yield	Abbrev=FY	PUBMED_ID=27006194	breed=ayrshire,danish_red,Swedish_Red-and-White	FlankMarkers=rs379464679	40
25	2764369	2804423	213.38	0.00495254	.	.	25	2773501	2773541	Exterior_Association	Stature	Abbrev=STA	PUBMED_ID=23031427	breed=brown_swiss	FlankMarkers=rs110846368	40
25	2764369	2804423	213.38	0.00495254	.	.	25	2773501	2773541	Production_Association	Body_depth	Abbrev=BD	PUBMED_ID=23031427	breed=brown_swiss	FlankMarkers=rs110846368	40
25	2764369	2804423	213.38	0.00495254	.	.	25	2773501	2773541	Production_Association	Body_weight_(birth)	Abbrev=BW	PUBMED_ID=24612794	breed=holstein	FlankMarkers=rs110846368	40
25	2764369	2804423	213.38	0.00495254	.	.	25	2773865	2773905	Milk_Association	Milk_fat_yield	Abbrev=FY	PUBMED_ID=27006194	breed=ayrshire,danish_red,Swedish_Red-and-White	FlankMarkers=rs210540981	40
25	2764369	2804423	213.38	0.00495254	.	.	25	2774219	2774259	Milk_Association	Milk_fat_yield	Abbrev=FY	PUBMED_ID=27006194	breed=ayrshire,danish_red,Swedish_Red-and-White	FlankMarkers=rs469421453	40
25	2764369	2804423	213.38	0.00495254	.	.	25	2774349	2774389	Milk_Association	Milk_protein_yield	Abbrev=PY	PUBMED_ID=27006194	breed=ayrshire,danish_red,Swedish_Red-and-White	FlankMarkers=rs379769203	40
25	2764369	2804423	213.38	0.00495254	.	.	25	2774349	2774389	Milk_Association	Milk_fat_yield	Abbrev=FY	PUBMED_ID=27006194	breed=ayrshire,danish_red,Swedish_Red-and-White	FlankMarkers=rs379769203	40
25	2764369	2804423	213.38	0.00495254	.	.	25	2775125	2775165	Milk_Association	Milk_fat_yield	Abbrev=FY	PUBMED_ID=27006194	breed=ayrshire,danish_red,Swedish_Red-and-White	FlankMarkers=rs377991098	40
25	2764369	2804423	213.38	0.00495254	.	.	25	2775132	2775172	Milk_Association	Milk_fat_yield	Abbrev=FY	PUBMED_ID=27006194	breed=ayrshire,danish_red,Swedish_Red-and-White	FlankMarkers=rs446502065	40
25	2764369	2804423	213.38	0.00495254	.	.	25	2775148	2775188	Milk_Association	Milk_fat_yield	Abbrev=FY	PUBMED_ID=27006194	breed=ayrshire,danish_red,Swedish_Red-and-White	FlankMarkers=rs520993894	40
25	2764369	2804423	213.38	0.00495254	.	.	25	2775149	2775189	Milk_Association	Milk_fat_yield	Abbrev=FY	PUBMED_ID=27006194	breed=ayrshire,danish_red,Swedish_Red-and-White	FlankMarkers=rs466536303	40
25	2764369	2804423	213.38	0.00495254	.	.	25	2776639	2776679	Milk_Association	Milk_fat_yield	Abbrev=FY	PUBMED_ID=27006194	breed=ayrshire,danish_red,Swedish_Red-and-White	FlankMarkers=rs208879846	40
25	2764369	2804423	213.38	0.00495254	.	.	25	2777556	2777596	Milk_Association	Milk_fat_yield	Abbrev=FY	PUBMED_ID=27006194	breed=ayrshire,danish_red,Swedish_Red-and-White	FlankMarkers=rs442287321	40
25	2764369	2804423	213.38	0.00495254	.	.	25	2780760	2780800	Milk_Association	Milk_fat_yield	Abbrev=FY	PUBMED_ID=27006194	breed=ayrshire,danish_red,Swedish_Red-and-White	FlankMarkers=rs435617867	40
25	2764369	2804423	213.38	0.00495254	.	.	25	2784669	2784709	Milk_Association	Milk_fat_yield	Abbrev=FY	PUBMED_ID=27006194	breed=ayrshire,danish_red,Swedish_Red-and-White	FlankMarkers=rs381028673	40
25	2764369	2804423	213.38	0.00495254	.	.	25	2785368	2785408	Milk_Association	Milk_fat_yield	Abbrev=FY	PUBMED_ID=27006194	breed=ayrshire,danish_red,Swedish_Red-and-White	FlankMarkers=rs379261897	40
25	2764369	2804423	213.38	0.00495254	.	.	25	2790367	2790407	Milk_Association	Milk_fat_yield	Abbrev=FY	PUBMED_ID=27006194	breed=ayrshire,danish_red,Swedish_Red-and-White	FlankMarkers=rs383311219	40
25	2764369	2804423	213.38	0.00495254	.	.	25	2791298	2791338	Milk_Association	Milk_fat_yield	Abbrev=FY	PUBMED_ID=27006194	breed=ayrshire,danish_red,Swedish_Red-and-White	FlankMarkers=rs441910391	40
25	2764369	2804423	213.38	0.00495254	.	.	25	2792388	2792428	Milk_Association	Milk_fat_yield	Abbrev=FY	PUBMED_ID=27006194	breed=ayrshire,danish_red,Swedish_Red-and-White	FlankMarkers=rs382411435	40
25	2764369	2804423	213.38	0.00495254	.	.	25	2793078	2793118	Milk_Association	Milk_fat_yield	Abbrev=FY	PUBMED_ID=27006194	breed=ayrshire,danish_red,Swedish_Red-and-White	FlankMarkers=rs378103771	40
25	2764369	2804423	213.38	0.00495254	.	.	25	2797635	2797675	Milk_Association	Milk_fat_yield	Abbrev=FY	PUBMED_ID=27006194	breed=ayrshire,danish_red,Swedish_Red-and-White	FlankMarkers=rs379251178	40
25	2764369	2804423	213.38	0.00495254	.	.	25	2803528	2803568	Milk_Association	Milk_fat_yield	Abbrev=FY	PUBMED_ID=27006194	breed=ayrshire,danish_red,Swedish_Red-and-White	FlankMarkers=rs444620297	40
25	2764369	2804423	213.38	0.00495254	.	.	25	2252680	2891421	Meat_and_Carcass_QTL	Marbling_score	Abbrev=MARBL	PUBMED_ID=27359122	breed=nelore	FlankMarkers=rs109183262,rs136841112	40054
25	2884532	3044748	324.32	0.00364673	ENSBTAG00000000611,ENSBTAG00000004502,ENSBTAG00000004505,ENSBTAG00000004509,ENSBTAG00000004875,ENSBTAG00000020107,ENSBTAG00000020109	C25H16orf90,CLUAP1,DNASE1,NAT15,NLRC3,SLX4,TRAP1	25	2897101	2897141	Reproduction_Association	Gestation_length	Abbrev=GLENGTH	PUBMED_ID=29178833	breed=brown_swiss	FlankMarkers=rs386117003	40
25	2884532	3044748	324.32	0.00364673	ENSBTAG00000000611,ENSBTAG00000004502,ENSBTAG00000004505,ENSBTAG00000004509,ENSBTAG00000004875,ENSBTAG00000020107,ENSBTAG00000020109	C25H16orf90,CLUAP1,DNASE1,NAT15,NLRC3,SLX4,TRAP1	25	2904564	2904604	Reproduction_Association	Gestation_length	Abbrev=GLENGTH	PUBMED_ID=29178833	breed=brown_swiss	FlankMarkers=rs380976931	40
25	2884532	3044748	324.32	0.00364673	ENSBTAG00000000611,ENSBTAG00000004502,ENSBTAG00000004505,ENSBTAG00000004509,ENSBTAG00000004875,ENSBTAG00000020107,ENSBTAG00000020109	C25H16orf90,CLUAP1,DNASE1,NAT15,NLRC3,SLX4,TRAP1	25	2928546	2928586	Reproduction_Association	Gestation_length	Abbrev=GLENGTH	PUBMED_ID=29178833	breed=brown_swiss	FlankMarkers=rs109371610	40
25	2884532	3044748	324.32	0.00364673	ENSBTAG00000000611,ENSBTAG00000004502,ENSBTAG00000004505,ENSBTAG00000004509,ENSBTAG00000004875,ENSBTAG00000020107,ENSBTAG00000020109	C25H16orf90,CLUAP1,DNASE1,NAT15,NLRC3,SLX4,TRAP1	25	2943156	2943196	Milk_Association	Milk_fat_yield	Abbrev=FY	PUBMED_ID=27006194	breed=ayrshire,danish_red,Swedish_Red-and-White	FlankMarkers=rs434436510	40
25	2884532	3044748	324.32	0.00364673	ENSBTAG00000000611,ENSBTAG00000004502,ENSBTAG00000004505,ENSBTAG00000004509,ENSBTAG00000004875,ENSBTAG00000020107,ENSBTAG00000020109	C25H16orf90,CLUAP1,DNASE1,NAT15,NLRC3,SLX4,TRAP1	25	2960545	2960585	Reproduction_Association	Gestation_length	Abbrev=GLENGTH	PUBMED_ID=29178833	breed=brown_swiss	FlankMarkers=rs108989519	40
25	2884532	3044748	324.32	0.00364673	ENSBTAG00000000611,ENSBTAG00000004502,ENSBTAG00000004505,ENSBTAG00000004509,ENSBTAG00000004875,ENSBTAG00000020107,ENSBTAG00000020109	C25H16orf90,CLUAP1,DNASE1,NAT15,NLRC3,SLX4,TRAP1	25	2963172	2963212	Reproduction_Association	Gestation_length	Abbrev=GLENGTH	PUBMED_ID=29178833	breed=brown_swiss	FlankMarkers=rs110609415	40
25	2884532	3044748	324.32	0.00364673	ENSBTAG00000000611,ENSBTAG00000004502,ENSBTAG00000004505,ENSBTAG00000004509,ENSBTAG00000004875,ENSBTAG00000020107,ENSBTAG00000020109	C25H16orf90,CLUAP1,DNASE1,NAT15,NLRC3,SLX4,TRAP1	25	2980131	2980171	Reproduction_Association	Gestation_length	Abbrev=GLENGTH	PUBMED_ID=29178833	breed=brown_swiss	FlankMarkers=rs378700124	40
25	2884532	3044748	324.32	0.00364673	ENSBTAG00000000611,ENSBTAG00000004502,ENSBTAG00000004505,ENSBTAG00000004509,ENSBTAG00000004875,ENSBTAG00000020107,ENSBTAG00000020109	C25H16orf90,CLUAP1,DNASE1,NAT15,NLRC3,SLX4,TRAP1	25	3000914	3000954	Reproduction_Association	Gestation_length	Abbrev=GLENGTH	PUBMED_ID=29178833	breed=brown_swiss	FlankMarkers=rs383204896	40
25	2884532	3044748	324.32	0.00364673	ENSBTAG00000000611,ENSBTAG00000004502,ENSBTAG00000004505,ENSBTAG00000004509,ENSBTAG00000004875,ENSBTAG00000020107,ENSBTAG00000020109	C25H16orf90,CLUAP1,DNASE1,NAT15,NLRC3,SLX4,TRAP1	25	3016430	3016470	Reproduction_Association	Gestation_length	Abbrev=GLENGTH	PUBMED_ID=29178833	breed=brown_swiss	FlankMarkers=rs435445560	40
25	2884532	3044748	324.32	0.00364673	ENSBTAG00000000611,ENSBTAG00000004502,ENSBTAG00000004505,ENSBTAG00000004509,ENSBTAG00000004875,ENSBTAG00000020107,ENSBTAG00000020109	C25H16orf90,CLUAP1,DNASE1,NAT15,NLRC3,SLX4,TRAP1	25	3040843	3040883	Reproduction_Association	Gestation_length	Abbrev=GLENGTH	PUBMED_ID=29178833	breed=brown_swiss	FlankMarkers=rs110606248	40
25	2884532	3044748	324.32	0.00364673	ENSBTAG00000000611,ENSBTAG00000004502,ENSBTAG00000004505,ENSBTAG00000004509,ENSBTAG00000004875,ENSBTAG00000020107,ENSBTAG00000020109	C25H16orf90,CLUAP1,DNASE1,NAT15,NLRC3,SLX4,TRAP1	25	2252680	2891421	Meat_and_Carcass_QTL	Marbling_score	Abbrev=MARBL	PUBMED_ID=27359122	breed=nelore	FlankMarkers=rs109183262,rs136841112	6889
25	2884532	3044748	324.32	0.00364673	ENSBTAG00000000611,ENSBTAG00000004502,ENSBTAG00000004505,ENSBTAG00000004509,ENSBTAG00000004875,ENSBTAG00000020107,ENSBTAG00000020109	C25H16orf90,CLUAP1,DNASE1,NAT15,NLRC3,SLX4,TRAP1	25	2823458	3801478	Reproduction_QTL	Scrotal_circumference	Abbrev=SCRCIR	PUBMED_ID=28805926	breed=brahman	FlankMarkers=rs110081488,rs110851599	160216
26	22225589	22265608	279.31	0.00401299	ENSBTAG00000003578,ENSBTAG00000003579	DPCD,FBXW4	26	1419676	38996499	Milk_QTL	Milk_capric_acid_content	Abbrev=MFA-C10:0	PUBMED_ID=23107417	breed=holstein	FlankMarkers=rs109564594,rs41648201	40019
26	22225589	22265608	279.31	0.00401299	ENSBTAG00000003578,ENSBTAG00000003579	DPCD,FBXW4	26	1419676	38996499	Milk_QTL	Milk_decenoic_acid_content	Abbrev=MFA-C10:1	PUBMED_ID=23107417	breed=holstein	FlankMarkers=rs109564594,rs41648201	40019
26	22225589	22265608	279.31	0.00401299	ENSBTAG00000003578,ENSBTAG00000003579	DPCD,FBXW4	26	1419676	38996499	Milk_QTL	Milk_lauroleic_acid_content	Abbrev=MFA-C12:1	PUBMED_ID=23107417	breed=holstein	FlankMarkers=rs109564594,rs41648201	40019
26	22225589	22265608	279.31	0.00401299	ENSBTAG00000003578,ENSBTAG00000003579	DPCD,FBXW4	26	1419676	38996499	Milk_QTL	Milk_myristoleic_acid_content	Abbrev=MFA-C14:1	PUBMED_ID=23107417	breed=holstein	FlankMarkers=rs109564594,rs41648201	40019
26	22225589	22265608	279.31	0.00401299	ENSBTAG00000003578,ENSBTAG00000003579	DPCD,FBXW4	26	1419676	38996499	Milk_QTL	Milk_palmitoleic_acid_content	Abbrev=MFA-C16:1	PUBMED_ID=23107417	breed=holstein	FlankMarkers=rs109564594,rs41648201	40019
26	22225589	22265608	279.31	0.00401299	ENSBTAG00000003578,ENSBTAG00000003579	DPCD,FBXW4	26	3006550	41086362	Milk_QTL	Milk_capric_acid_content	Abbrev=MFA-C10:0	PUBMED_ID=21569316	breed=holstein	FlankMarkers=rs41581905,rs109266069	40019
26	22225589	22265608	279.31	0.00401299	ENSBTAG00000003578,ENSBTAG00000003579	DPCD,FBXW4	26	3006550	41086362	Milk_QTL	Milk_myristic_acid_content	Abbrev=MFA-C14:0	PUBMED_ID=21569316	breed=holstein	FlankMarkers=rs41581905,rs109266069	40019
26	22225589	22265608	279.31	0.00401299	ENSBTAG00000003578,ENSBTAG00000003579	DPCD,FBXW4	26	3006550	41086362	Milk_QTL	Milk_palmitic_acid_content	Abbrev=MFA-C16:0	PUBMED_ID=21569316	breed=holstein	FlankMarkers=rs41581905,rs109266069	40019
26	22225589	22265608	279.31	0.00401299	ENSBTAG00000003578,ENSBTAG00000003579	DPCD,FBXW4	26	3006550	41086362	Milk_QTL	Milk_decenoic_acid_content	Abbrev=MFA-C10:1	PUBMED_ID=21569316	breed=holstein	FlankMarkers=rs41581905,rs109266069	40019
26	22225589	22265608	279.31	0.00401299	ENSBTAG00000003578,ENSBTAG00000003579	DPCD,FBXW4	26	3006550	41086362	Milk_QTL	Milk_lauroleic_acid_content	Abbrev=MFA-C12:1	PUBMED_ID=21569316	breed=holstein	FlankMarkers=rs41581905,rs109266069	40019
26	22225589	22265608	279.31	0.00401299	ENSBTAG00000003578,ENSBTAG00000003579	DPCD,FBXW4	26	3006550	41086362	Milk_QTL	Milk_myristoleic_acid_content	Abbrev=MFA-C14:1	PUBMED_ID=21569316	breed=holstein	FlankMarkers=rs41581905,rs109266069	40019
26	22225589	22265608	279.31	0.00401299	ENSBTAG00000003578,ENSBTAG00000003579	DPCD,FBXW4	26	3006550	41086362	Milk_QTL	Milk_palmitoleic_acid_content	Abbrev=MFA-C16:1	PUBMED_ID=21569316	breed=holstein	FlankMarkers=rs41581905,rs109266069	40019
26	22225589	22265608	279.31	0.00401299	ENSBTAG00000003578,ENSBTAG00000003579	DPCD,FBXW4	26	12580311	31348288	Meat_and_Carcass_QTL	Shear_force	Abbrev=SF	PUBMED_ID=22497286	breed=charolais,hereford,simmental,Angus	FlankMarkers=rs41646897,rs41589695	40019
26	22225589	22265608	279.31	0.00401299	ENSBTAG00000003578,ENSBTAG00000003579	DPCD,FBXW4	26	12580311	43312255	Meat_and_Carcass_QTL	Shear_force	Abbrev=SF	PUBMED_ID=22497286	breed=hereford,limousin,simmental	FlankMarkers=rs110394303,rs109304575	40019
26	22225589	22265608	279.31	0.00401299	ENSBTAG00000003578,ENSBTAG00000003579	DPCD,FBXW4	26	18289903	42765070	Meat_and_Carcass_QTL	Pelvic_area	Abbrev=PELAR	PUBMED_ID=27328805	breed=blonde_d'aquitaine	FlankMarkers	40019
26	28988790	29068827	361.11	0.00339194	.	.	26	28990053	28990093	Milk_Association	Milk_fat_yield	Abbrev=FY	PUBMED_ID=27006194	breed=ayrshire,danish_red,Swedish_Red-and-White	FlankMarkers=rs378551851	40
26	28988790	29068827	361.11	0.00339194	.	.	26	29034335	29034375	Milk_Association	Milk_fat_yield	Abbrev=FY	PUBMED_ID=27006194	breed=ayrshire,danish_red,Swedish_Red-and-White	FlankMarkers=rs384269915	40
26	28988790	29068827	361.11	0.00339194	.	.	26	29040681	29040721	Milk_Association	Milk_fat_yield	Abbrev=FY	PUBMED_ID=27006194	breed=ayrshire,danish_red,Swedish_Red-and-White	FlankMarkers=rs381663648	40
26	28988790	29068827	361.11	0.00339194	.	.	26	29054800	29054840	Reproduction_Association	Sperm_motility	Abbrev=SPMOT	PUBMED_ID=24612955	breed=holstein	FlankMarkers=rs41616635	40
26	28988790	29068827	361.11	0.00339194	.	.	26	27053477	29791528	Reproduction_QTL	Calving_to_conception_interval	Abbrev=DAYOPEN	PUBMED_ID=28109604	breed=holstein	FlankMarkers=rs109045838,rs110400130	80037
26	28988790	29068827	361.11	0.00339194	.	.	26	28000213	29412841	Exterior_QTL	Udder_swelling_score	Abbrev=USS	PUBMED_ID=27328805	breed=blonde_d'aquitaine	FlankMarkers	80037
26	28988790	29068827	361.11	0.00339194	.	.	26	1419676	38996499	Milk_QTL	Milk_capric_acid_content	Abbrev=MFA-C10:0	PUBMED_ID=23107417	breed=holstein	FlankMarkers=rs109564594,rs41648201	80037
26	28988790	29068827	361.11	0.00339194	.	.	26	1419676	38996499	Milk_QTL	Milk_decenoic_acid_content	Abbrev=MFA-C10:1	PUBMED_ID=23107417	breed=holstein	FlankMarkers=rs109564594,rs41648201	80037
26	28988790	29068827	361.11	0.00339194	.	.	26	1419676	38996499	Milk_QTL	Milk_lauroleic_acid_content	Abbrev=MFA-C12:1	PUBMED_ID=23107417	breed=holstein	FlankMarkers=rs109564594,rs41648201	80037
26	28988790	29068827	361.11	0.00339194	.	.	26	1419676	38996499	Milk_QTL	Milk_myristoleic_acid_content	Abbrev=MFA-C14:1	PUBMED_ID=23107417	breed=holstein	FlankMarkers=rs109564594,rs41648201	80037
26	28988790	29068827	361.11	0.00339194	.	.	26	1419676	38996499	Milk_QTL	Milk_palmitoleic_acid_content	Abbrev=MFA-C16:1	PUBMED_ID=23107417	breed=holstein	FlankMarkers=rs109564594,rs41648201	80037
26	28988790	29068827	361.11	0.00339194	.	.	26	3006550	41086362	Milk_QTL	Milk_capric_acid_content	Abbrev=MFA-C10:0	PUBMED_ID=21569316	breed=holstein	FlankMarkers=rs41581905,rs109266069	80037
26	28988790	29068827	361.11	0.00339194	.	.	26	3006550	41086362	Milk_QTL	Milk_myristic_acid_content	Abbrev=MFA-C14:0	PUBMED_ID=21569316	breed=holstein	FlankMarkers=rs41581905,rs109266069	80037
26	28988790	29068827	361.11	0.00339194	.	.	26	3006550	41086362	Milk_QTL	Milk_palmitic_acid_content	Abbrev=MFA-C16:0	PUBMED_ID=21569316	breed=holstein	FlankMarkers=rs41581905,rs109266069	80037
26	28988790	29068827	361.11	0.00339194	.	.	26	3006550	41086362	Milk_QTL	Milk_decenoic_acid_content	Abbrev=MFA-C10:1	PUBMED_ID=21569316	breed=holstein	FlankMarkers=rs41581905,rs109266069	80037
26	28988790	29068827	361.11	0.00339194	.	.	26	3006550	41086362	Milk_QTL	Milk_lauroleic_acid_content	Abbrev=MFA-C12:1	PUBMED_ID=21569316	breed=holstein	FlankMarkers=rs41581905,rs109266069	80037
26	28988790	29068827	361.11	0.00339194	.	.	26	3006550	41086362	Milk_QTL	Milk_myristoleic_acid_content	Abbrev=MFA-C14:1	PUBMED_ID=21569316	breed=holstein	FlankMarkers=rs41581905,rs109266069	80037
26	28988790	29068827	361.11	0.00339194	.	.	26	3006550	41086362	Milk_QTL	Milk_palmitoleic_acid_content	Abbrev=MFA-C16:1	PUBMED_ID=21569316	breed=holstein	FlankMarkers=rs41581905,rs109266069	80037
26	28988790	29068827	361.11	0.00339194	.	.	26	12580311	31348288	Meat_and_Carcass_QTL	Shear_force	Abbrev=SF	PUBMED_ID=22497286	breed=charolais,hereford,simmental,Angus	FlankMarkers=rs41646897,rs41589695	80037
26	28988790	29068827	361.11	0.00339194	.	.	26	12580311	43312255	Meat_and_Carcass_QTL	Shear_force	Abbrev=SF	PUBMED_ID=22497286	breed=hereford,limousin,simmental	FlankMarkers=rs110394303,rs109304575	80037
26	28988790	29068827	361.11	0.00339194	.	.	26	18289903	42765070	Meat_and_Carcass_QTL	Pelvic_area	Abbrev=PELAR	PUBMED_ID=27328805	breed=blonde_d'aquitaine	FlankMarkers	80037
27	17258220	17298260	269.26	0.00414039	.	.	27	17270340	17270380	Reproduction_Association	Age_at_puberty	Abbrev=PUBAGE	PUBMED_ID=22100599	FlankMarkers=rs43209518	VTO_name=onset_of_fertility	40
27	17258220	17298260	269.26	0.00414039	.	.	27	6388642	19195734	Meat_and_Carcass_QTL	Shear_force	Abbrev=SF	PUBMED_ID=22497286	breed=hereford,limousin,simmental	FlankMarkers=rs42118878,rs42118878	40040
27	17778739	17818778	243.06	0.00444296	.	.	27	6388642	19195734	Meat_and_Carcass_QTL	Shear_force	Abbrev=SF	PUBMED_ID=22497286	breed=hereford,limousin,simmental	FlankMarkers=rs42118878,rs42118878	40039

## Sheet: QTL_iHS_overlap
Chr	start	end	mean top ihS	min p value	Ensembl gene	gene name	QTL chr	start	end	Trit QTL						overlap
1	19730011	19770011	2.53932	0.00181386	.	.	1	19667333	19776964	Reproduction_Association	Calving_interval	Abbrev=CALINTV	PUBMED_ID=26193888	breed=jersey	FlankMarkers=rs109600947	40000
1	19730011	19770011	2.53932	0.00181386	.	.	1	19667333	19776964	Reproduction_QTL	Calving_interval	Abbrev=CALINTV	PUBMED_ID=26193888	breed=holstein	FlankMarkers=rs110231472,rs110080440,rs109600947	40000
1	74890011	74930011	2.77438	0.00112363	.	.	1	71023597	112769407	Production_QTL	Body_weight_(yearling)	Abbrev=W365	PUBMED_ID=23038745	breed=brangus	FlankMarkers=rs109235421,rs41897673	40000
1	74890011	74930011	2.77438	0.00112363	.	.	1	44984520	145633241	Milk_QTL	Milk_palmitoleic_acid_content	Abbrev=MFA-C16:1	PUBMED_ID=21569316	breed=holstein	FlankMarkers=rs29021686,rs136299228	40000
1	92130011	92170011	2.17819	0.00452663	.	.	1	92104370	92235747	Health_QTL	Bovine_respiratory_disease_susceptibility	Abbrev=BRDS	PUBMED_ID=27077383	breed=holstein	FlankMarkers=rs109096908,rs42857937,rs42783345	40000
1	92130011	92170011	2.17819	0.00452663	.	.	1	71023597	112769407	Production_QTL	Body_weight_(yearling)	Abbrev=W365	PUBMED_ID=23038745	breed=brangus	FlankMarkers=rs109235421,rs41897673	40000
1	92130011	92170011	2.17819	0.00452663	.	.	1	44984520	145633241	Milk_QTL	Milk_palmitoleic_acid_content	Abbrev=MFA-C16:1	PUBMED_ID=21569316	breed=holstein	FlankMarkers=rs29021686,rs136299228	40000
1	104490011	104530011	2.15216	0.00484767	.	.	1	71023597	112769407	Production_QTL	Body_weight_(yearling)	Abbrev=W365	PUBMED_ID=23038745	breed=brangus	FlankMarkers=rs109235421,rs41897673	40000
1	104490011	104530011	2.15216	0.00484767	.	.	1	44984520	145633241	Milk_QTL	Milk_palmitoleic_acid_content	Abbrev=MFA-C16:1	PUBMED_ID=21569316	breed=holstein	FlankMarkers=rs29021686,rs136299228	40000
1	108810011	108850011	2.21566	0.00407718	.	.	1	108708542	108980255	Production_QTL	Body_weight_(yearling)	Abbrev=W365	PUBMED_ID=23038745	breed=brangus	FlankMarkers=rs41620808,rs42282826	40000
1	108810011	108850011	2.21566	0.00407718	.	.	1	71023597	112769407	Production_QTL	Body_weight_(yearling)	Abbrev=W365	PUBMED_ID=23038745	breed=brangus	FlankMarkers=rs109235421,rs41897673	40000
1	108810011	108850011	2.21566	0.00407718	.	.	1	44984520	145633241	Milk_QTL	Milk_palmitoleic_acid_content	Abbrev=MFA-C16:1	PUBMED_ID=21569316	breed=holstein	FlankMarkers=rs29021686,rs136299228	40000
1	110090011	110130011	2.37621	0.00274487	ENSBTAG00000031561	RSRC1	1	110093483	110093523	Meat_and_Carcass_Association	Shear_force	Abbrev=SF	PUBMED_ID=25149327	breed=limousin	FlankMarkers=rs42682267	40
1	110090011	110130011	2.37621	0.00274487	ENSBTAG00000031561	RSRC1	1	109079423	112985104	Meat_and_Carcass_QTL	Myristic_acid_content	Abbrev=FA-C14:0	PUBMED_ID=26960694	breed=nelore	FlankMarkers=rs41605402,rs135461400	40000
1	110090011	110130011	2.37621	0.00274487	ENSBTAG00000031561	RSRC1	1	71023597	112769407	Production_QTL	Body_weight_(yearling)	Abbrev=W365	PUBMED_ID=23038745	breed=brangus	FlankMarkers=rs109235421,rs41897673	40000
1	110090011	110130011	2.37621	0.00274487	ENSBTAG00000031561	RSRC1	1	44984520	145633241	Milk_QTL	Milk_palmitoleic_acid_content	Abbrev=MFA-C16:1	PUBMED_ID=21569316	breed=holstein	FlankMarkers=rs29021686,rs136299228	40000
1	150250011	150290011	2.2776	0.00341905	ENSBTAG00000014306	DOPEY2	1	150253305	150253345	Reproduction_Association	sperm_counts	Abbrev=SEMENQ	PUBMED_ID=27610941	breed=holstein	FlankMarkers=rs110080663	40
1	150250011	150290011	2.2776	0.00341905	ENSBTAG00000014306	DOPEY2	1	150253305	150253345	Reproduction_Association	sperm_counts	Abbrev=SEMENQ	PUBMED_ID=ISU0080	breed=holstein	FlankMarkers=rs110080663	40
2	22808492	22848492	2.39592	0.00266461	ENSBTAG00000000176	SP3	2	22750919	24184880	Production_QTL	Body_weight_(weaning)	Abbrev=WWT	PUBMED_ID=27328805	breed=blonde_d'aquitaine	FlankMarkers	40000
2	23008492	23048492	2.24318	0.00388455	.	.	2	22750919	24184880	Production_QTL	Body_weight_(weaning)	Abbrev=WWT	PUBMED_ID=27328805	breed=blonde_d'aquitaine	FlankMarkers	40000
2	47168492	47208492	2.29907	0.00311406	.	.	2	47172937	47172977	Production_Association	Body_weight_gain	Abbrev=BWG	PUBMED_ID=19966163	breed=charolais,gelbvieh,hereford,limousin,pinzgauer,red_angus,red_poll,simmental,Angus	FlankMarkers=rs43706860	40
2	47168492	47208492	2.29907	0.00311406	.	.	2	47202367	47202407	Production_Association	Body_weight_gain	Abbrev=BWG	PUBMED_ID=19966163	breed=charolais,gelbvieh,hereford,limousin,pinzgauer,red_angus,red_poll,simmental,Angus	FlankMarkers=rs41636204	40
2	47168492	47208492	2.29907	0.00311406	.	.	2	42897811	66574231	Milk_QTL	Milk_palmitoleic_acid_content	Abbrev=MFA-C16:1	PUBMED_ID=21569316	breed=holstein	FlankMarkers=rs41911587,rs110364002	40000
2	89448492	89488492	2.43443	0.00245594	ENSBTAG00000002272	KCTD18	2	89478501	89478541	Exterior_Association	Rump_angle	Abbrev=RANG	PUBMED_ID=21831322	breed=holstein	FlankMarkers=rs109663542	40
2	89528492	89648492	3.20932	0.00051366	.,ENSBTAG00000009725	.,AOX1	2	89545667	89545707	Production_Association	Residual_feed_intake	Abbrev=RFI	PUBMED_ID=23736061	FlankMarkers=rs110994776	CMO_name=residual_feed_intake	40
2	89528492	89648492	3.20932	0.00051366	.,ENSBTAG00000009725	.,AOX1	2	89632653	89632693	Meat_and_Carcass_Association	Lean_meat_yield	Abbrev=LMY	PUBMED_ID=25273628	breed=holstein	FlankMarkers=rs110188870	40
2	90128492	90248492	2.53146	0.00184597	ENSBTAG00000003731,ENSBTAG00000010998	CFLAR,biotype=protein_coding	2	90085321	90978934	Meat_and_Carcass_QTL	Trans-6/9-C18:1_fatty_acid_content	Abbrev=FA-C18:1n9-1	PUBMED_ID=24156620	breed=Angus	FlankMarkers=rs43703384,rs110280787,rs108939546	120000
2	90328492	90408492	2.27166	0.00348326	ENSBTAG00000012334,ENSBTAG00000014933	ALS2CR12,TRAK2	2	90085321	90978934	Meat_and_Carcass_QTL	Trans-6/9-C18:1_fatty_acid_content	Abbrev=FA-C18:1n9-1	PUBMED_ID=24156620	breed=Angus	FlankMarkers=rs43703384,rs110280787,rs108939546	80000
2	90888492	90928492	2.42301	0.00247199	.	.	2	90085321	90978934	Meat_and_Carcass_QTL	Trans-6/9-C18:1_fatty_acid_content	Abbrev=FA-C18:1n9-1	PUBMED_ID=24156620	breed=Angus	FlankMarkers=rs43703384,rs110280787,rs108939546	40000
2	132888492	132928492	2.27901	0.00337089	ENSBTAG00000013511	VWA5B1	2	132028943	132965033	Meat_and_Carcass_QTL	Lignoceric_acid_content	Abbrev=FA-C24:0	PUBMED_ID=24156620	breed=Angus	FlankMarkers=rs109889085,rs81172882,rs110709504	40000
2	132888492	132928492	2.27901	0.00337089	ENSBTAG00000013511	VWA5B1	2	132028943	132965033	Meat_and_Carcass_QTL	Lignoceric_acid_content	Abbrev=FA-C24:0	PUBMED_ID=24156620	breed=Angus	FlankMarkers=rs109889085,rs110474496,rs110709504	40000
2	132888492	132928492	2.27901	0.00337089	ENSBTAG00000013511	VWA5B1	2	132612052	133611970	Reproduction_QTL	Fertility_index	Abbrev=FERIND	PUBMED_ID=26369327	breed=ayrshire,danish_red,Swedish_Red-and-White	FlankMarkers=rs135321410,rs109408437,rs110411365	40000
2	132888492	132928492	2.27901	0.00337089	ENSBTAG00000013511	VWA5B1	2	122707535	135403649	Milk_QTL	Milk_butyric_acid_content	Abbrev=MFA-C4:0	PUBMED_ID=21569316	breed=holstein	FlankMarkers=rs29027361,rs41627661	40000
2	132888492	132928492	2.27901	0.00337089	ENSBTAG00000013511	VWA5B1	2	122707535	135403649	Milk_QTL	Milk_caproic_acid_content	Abbrev=MFA-C6:0	PUBMED_ID=21569316	breed=holstein	FlankMarkers=rs29027361,rs41627661	40000
3	3524017	3564017	2.69122	0.00138046	.	.	3	20	55074485	Production_Association	Body_weight_(weaning)	Abbrev=WWT	PUBMED_ID=24906442	breed=Maine-Anjou	FlankMarkers=rs108949614,rs81111696,rs81172555	40000
3	9244017	9284017	2.44019	0.00240778	ENSBTAG00000014368	SLAMF6	3	9258332	10558420	Reproduction_Association	Gestation_length	Abbrev=GLENGTH	PUBMED_ID=22034999	breed=holstein	FlankMarkers=rs109907543	25685
3	9244017	9284017	2.44019	0.00240778	ENSBTAG00000014368	SLAMF6	3	9258332	10558420	Reproduction_Association	Gestation_length	Abbrev=GLENGTH	PUBMED_ID=22034999	breed=brown_swiss	FlankMarkers=rs109907543	25685
3	9244017	9284017	2.44019	0.00240778	ENSBTAG00000014368	SLAMF6	3	20	55074485	Production_Association	Body_weight_(weaning)	Abbrev=WWT	PUBMED_ID=24906442	breed=Maine-Anjou	FlankMarkers=rs108949614,rs81111696,rs81172555	40000
3	13284017	13444017	3.35498	0.000401297	.	.	3	13339649	13339689	Milk_Association	Milk_protein_percentage	Abbrev=PP	PUBMED_ID=27287773	breed=holstein	FlankMarkers=rs133639666	40
3	13284017	13444017	3.35498	0.000401297	.	.	3	13342871	13342911	Milk_Association	Milk_protein_percentage	Abbrev=PP	PUBMED_ID=27287773	breed=holstein	FlankMarkers=rs136220172	40
3	13284017	13444017	3.35498	0.000401297	.	.	3	13344825	13344865	Milk_Association	Milk_protein_percentage	Abbrev=PP	PUBMED_ID=27287773	breed=holstein	FlankMarkers=rs135641168	40
3	13284017	13444017	3.35498	0.000401297	.	.	3	13352810	13352850	Milk_Association	Milk_protein_percentage	Abbrev=PP	PUBMED_ID=27287773	breed=holstein	FlankMarkers=rs133157071	40
3	13284017	13444017	3.35498	0.000401297	.	.	3	13361752	13361792	Milk_Association	Milk_protein_percentage	Abbrev=PP	PUBMED_ID=27287773	breed=holstein	FlankMarkers=rs136605422	40
3	13284017	13444017	3.35498	0.000401297	.	.	3	13387592	13387632	Milk_Association	Milk_protein_percentage	Abbrev=PP	PUBMED_ID=27287773	breed=holstein	FlankMarkers=rs137675136	40
3	13284017	13444017	3.35498	0.000401297	.	.	3	10462387	14321565	Reproduction_QTL	Calf_size	Abbrev=CALFSZ	PUBMED_ID=21183059	breed=holstein	FlankMarkers=rs109637967,rs109465995,rs109465995	160000
3	13284017	13444017	3.35498	0.000401297	.	.	3	10462387	14321565	Reproduction_QTL	Birth_index	Abbrev=BIRTHIND	PUBMED_ID=21183059	breed=holstein	FlankMarkers=rs109637967,rs109465995,rs109465995	160000
3	13284017	13444017	3.35498	0.000401297	.	.	3	10462387	14321565	Reproduction_QTL	Calf_size	Abbrev=CALFSZ	PUBMED_ID=21183059	breed=holstein	FlankMarkers=rs109637967,rs109465995,rs109465995	160000
3	13284017	13444017	3.35498	0.000401297	.	.	3	10462387	14321565	Reproduction_QTL	Calving_ease	Abbrev=CALEASE	PUBMED_ID=21183059	breed=holstein	FlankMarkers=rs109637967,rs109465995,rs109465995	160000
3	13284017	13444017	3.35498	0.000401297	.	.	3	20	55074485	Production_Association	Body_weight_(weaning)	Abbrev=WWT	PUBMED_ID=24906442	breed=Maine-Anjou	FlankMarkers=rs108949614,rs81111696,rs81172555	160000
3	22404017	22444017	2.16823	0.00462294	ENSBTAG00000046766	biotype=protein_coding	3	22437374	22437414	Production_Association	Dry_matter_intake	Abbrev=DMI	PUBMED_ID=28521758	breed=simmental,Angus	FlankMarkers=rs135829589	40
3	22404017	22444017	2.16823	0.00462294	ENSBTAG00000046766	biotype=protein_coding	3	22439024	22439064	Production_Association	Average_daily_gain	Abbrev=ADG	PUBMED_ID=28521758	breed=simmental,Angus	FlankMarkers=rs136601987	40
3	22404017	22444017	2.16823	0.00462294	ENSBTAG00000046766	biotype=protein_coding	3	22439024	22439064	Production_Association	Dry_matter_intake	Abbrev=DMI	PUBMED_ID=28521758	breed=simmental,Angus	FlankMarkers=rs136601987	40
3	22404017	22444017	2.16823	0.00462294	ENSBTAG00000046766	biotype=protein_coding	3	20732147	23271534	Milk_QTL	Milk_decenoic_acid_content	Abbrev=MFA-C10:1	PUBMED_ID=21569316	breed=holstein	FlankMarkers=rs29024843,rs43709866	40000
3	22404017	22444017	2.16823	0.00462294	ENSBTAG00000046766	biotype=protein_coding	3	20	55074485	Production_Association	Body_weight_(weaning)	Abbrev=WWT	PUBMED_ID=24906442	breed=Maine-Anjou	FlankMarkers=rs108949614,rs81111696,rs81172555	40000
3	23084017	23124017	3.43013	0.000288934	.	.	3	23103163	23103203	Milk_Association	Milk_fat_percentage	Abbrev=FP	PUBMED_ID=25511820	breed=jersey	FlankMarkers=rs110373868	40
3	23084017	23124017	3.43013	0.000288934	.	.	3	23110803	23110843	Milk_Association	Milk_fat_percentage	Abbrev=FP	PUBMED_ID=25511820	breed=jersey	FlankMarkers=rs136775927	40
3	23084017	23124017	3.43013	0.000288934	.	.	3	20732147	23271534	Milk_QTL	Milk_decenoic_acid_content	Abbrev=MFA-C10:1	PUBMED_ID=21569316	breed=holstein	FlankMarkers=rs29024843,rs43709866	40000
3	23084017	23124017	3.43013	0.000288934	.	.	3	20	55074485	Production_Association	Body_weight_(weaning)	Abbrev=WWT	PUBMED_ID=24906442	breed=Maine-Anjou	FlankMarkers=rs108949614,rs81111696,rs81172555	40000
3	64244017	64284017	2.2402	0.00390061	.	.	3	64268704	64268744	Production_Association	Body_weight_(yearling)	Abbrev=W365	PUBMED_ID=19966163	breed=charolais,gelbvieh,hereford,limousin,pinzgauer,red_angus,red_poll,simmental,Angus	FlankMarkers=rs43340998	40
3	64244017	64284017	2.2402	0.00390061	.	.	3	64268704	64268744	Production_Association	Body_weight_gain	Abbrev=BWG	PUBMED_ID=19966163	breed=charolais,gelbvieh,hereford,limousin,pinzgauer,red_angus,red_poll,simmental,Angus	FlankMarkers=rs43340998	40
3	72484017	72564017	2.48483	0.002167	.	.	3	72000121	72997801	Meat_and_Carcass_QTL	Trans-11,cis-15-C18:2_fatty_acid_content	Abbrev=FA-C18:2n3	PUBMED_ID=24666668	breed=nelore	FlankMarkers=rs42404785,rs133183089	80000
3	72484017	72564017	2.48483	0.002167	.	.	3	72000950	72743814	Production_Association	Body_weight_(mature)	Abbrev=MWT	PUBMED_ID=24906442	breed=hereford	FlankMarkers=rs42404786,rs110505759,rs43342803	80000
3	75084017	75124017	2.25058	0.0038043	ENSBTAG00000014791	CTH	3	74380725	76080663	Reproduction_QTL	Calving_ease_(maternal)	Abbrev=CALEASE	PUBMED_ID=27328805	breed=blonde_d'aquitaine	FlankMarkers	40000
3	92204017	92244017	2.19913	0.0043019	.	.	3	84669155	102513835	Reproduction_QTL	Calf_size	Abbrev=CALFSZ	PUBMED_ID=21183059	breed=holstein	FlankMarkers=rs42862819,rs42862819,rs42484438	40000
3	92204017	92244017	2.19913	0.0043019	.	.	3	84669155	102513835	Reproduction_QTL	Calving_index	Abbrev=CALVIND	PUBMED_ID=21183059	breed=holstein	FlankMarkers=rs42862819,rs42862819,rs42484438	40000
3	92204017	92244017	2.19913	0.0043019	.	.	3	84669155	102513835	Reproduction_QTL	Calving_ease	Abbrev=CALEASE	PUBMED_ID=21183059	breed=holstein	FlankMarkers=rs42862819,rs42862819,rs42484438	40000
3	92204017	92244017	2.19913	0.0043019	.	.	3	84669155	102513835	Reproduction_QTL	Stillbirth	Abbrev=SB	PUBMED_ID=21183059	breed=holstein	FlankMarkers=rs42862819,rs42862819,rs42484438	40000
5	32092557	32332557	3.18359	0.000561816	.,ENSBTAG00000000286,ENSBTAG00000000289,ENSBTAG00000002390,ENSBTAG00000016496,ENSBTAG00000032428,ENSBTAG00000032429	.,ASB8,CCDC184,PFKM,ZNF641,biotype=protein_coding	5	32104464	32104504	Production_Association	Body_weight_(yearling)	Abbrev=W365	PUBMED_ID=19966163	breed=charolais,gelbvieh,hereford,limousin,pinzgauer,red_angus,red_poll,simmental,Angus	FlankMarkers=rs41656709	40
5	32092557	32332557	3.18359	0.000561816	.,ENSBTAG00000000286,ENSBTAG00000000289,ENSBTAG00000002390,ENSBTAG00000016496,ENSBTAG00000032428,ENSBTAG00000032429	.,ASB8,CCDC184,PFKM,ZNF641,biotype=protein_coding	5	32104464	32104504	Reproduction_Association	Conception_rate	Abbrev=CONCRATE	PUBMED_ID=27209127	breed=holstein	FlankMarkers=rs41656709	40
5	32092557	32332557	3.18359	0.000561816	.,ENSBTAG00000000286,ENSBTAG00000000289,ENSBTAG00000002390,ENSBTAG00000016496,ENSBTAG00000032428,ENSBTAG00000032429	.,ASB8,CCDC184,PFKM,ZNF641,biotype=protein_coding	5	31349253	32177734	Meat_and_Carcass_QTL	Marbling_score	Abbrev=MARBL	PUBMED_ID=27359122	breed=nelore	FlankMarkers=rs110025336,rs110964703	85177
5	32092557	32332557	3.18359	0.000561816	.,ENSBTAG00000000286,ENSBTAG00000000289,ENSBTAG00000002390,ENSBTAG00000016496,ENSBTAG00000032428,ENSBTAG00000032429	.,ASB8,CCDC184,PFKM,ZNF641,biotype=protein_coding	5	31349253	32177734	Meat_and_Carcass_QTL	Shear_force	Abbrev=SF	PUBMED_ID=27359122	breed=nelore	FlankMarkers=rs110025336,rs110964703	85177
5	32092557	32332557	3.18359	0.000561816	.,ENSBTAG00000000286,ENSBTAG00000000289,ENSBTAG00000002390,ENSBTAG00000016496,ENSBTAG00000032428,ENSBTAG00000032429	.,ASB8,CCDC184,PFKM,ZNF641,biotype=protein_coding	5	20215611	48752237	Meat_and_Carcass_QTL	Intramuscular_fat	Abbrev=EEF	PUBMED_ID=23038745	breed=brangus	FlankMarkers=rs110199362,rs41657461	240000
5	32412557	32452557	2.28351	0.00329064	ENSBTAG00000013155	COL2A1	5	32426888	32426928	Production_Association	Body_weight_(yearling)	Abbrev=W365	PUBMED_ID=19966163	breed=charolais,gelbvieh,hereford,limousin,pinzgauer,red_angus,red_poll,simmental,Angus	FlankMarkers=rs110615202	40
5	32412557	32452557	2.28351	0.00329064	ENSBTAG00000013155	COL2A1	5	20215611	48752237	Meat_and_Carcass_QTL	Intramuscular_fat	Abbrev=EEF	PUBMED_ID=23038745	breed=brangus	FlankMarkers=rs110199362,rs41657461	40000
5	32492557	32572557	2.84254	0.000963113	.,ENSBTAG00000016414	.,VDR	5	32502897	32502937	Production_Association	Body_weight_(yearling)	Abbrev=W365	PUBMED_ID=19966163	breed=charolais,gelbvieh,hereford,limousin,pinzgauer,red_angus,red_poll,simmental,Angus	FlankMarkers=rs110817677	40
5	32492557	32572557	2.84254	0.000963113	.,ENSBTAG00000016414	.,VDR	5	20215611	48752237	Meat_and_Carcass_QTL	Intramuscular_fat	Abbrev=EEF	PUBMED_ID=23038745	breed=brangus	FlankMarkers=rs110199362,rs41657461	80000
5	37332557	37372557	2.18198	0.00447847	.	.	5	20215611	48752237	Meat_and_Carcass_QTL	Intramuscular_fat	Abbrev=EEF	PUBMED_ID=23038745	breed=brangus	FlankMarkers=rs110199362,rs41657461	40000
5	41892557	41932557	2.20957	0.00412533	.	.	5	41913801	41913841	Production_Association	Body_weight_gain	Abbrev=BWG	PUBMED_ID=19966163	breed=charolais,gelbvieh,hereford,limousin,pinzgauer,red_angus,red_poll,simmental,Angus	FlankMarkers=rs110370403	40
5	41892557	41932557	2.20957	0.00412533	.	.	5	20215611	48752237	Meat_and_Carcass_QTL	Intramuscular_fat	Abbrev=EEF	PUBMED_ID=23038745	breed=brangus	FlankMarkers=rs110199362,rs41657461	40000
5	58852557	58892557	2.18013	0.00451058	ENSBTAG00000024607	OR6C75	5	55973418	63581548	Reproduction_QTL	Calving_ease	Abbrev=CALEASE	PUBMED_ID=28109604	breed=holstein	FlankMarkers=rs109601038,rs133633638	40000
5	58852557	58892557	2.18013	0.00451058	ENSBTAG00000024607	OR6C75	5	55973418	63581548	Reproduction_QTL	Stillbirth	Abbrev=SB	PUBMED_ID=28109604	breed=holstein	FlankMarkers=rs109601038,rs133633638	40000
5	58852557	58892557	2.18013	0.00451058	ENSBTAG00000024607	OR6C75	5	47539203	90486800	Meat_and_Carcass_QTL	Intramuscular_fat	Abbrev=EEF	PUBMED_ID=23038745	breed=brangus	FlankMarkers=rs110911808,rs109843295	40000
5	59972557	60012557	2.15751	0.00478346	ENSBTAG00000046317,ENSBTAG00000046610	biotype=protein_coding	5	55973418	63581548	Reproduction_QTL	Calving_ease	Abbrev=CALEASE	PUBMED_ID=28109604	breed=holstein	FlankMarkers=rs109601038,rs133633638	40000
5	59972557	60012557	2.15751	0.00478346	ENSBTAG00000046317,ENSBTAG00000046610	biotype=protein_coding	5	55973418	63581548	Reproduction_QTL	Stillbirth	Abbrev=SB	PUBMED_ID=28109604	breed=holstein	FlankMarkers=rs109601038,rs133633638	40000
5	59972557	60012557	2.15751	0.00478346	ENSBTAG00000046317,ENSBTAG00000046610	biotype=protein_coding	5	47539203	90486800	Meat_and_Carcass_QTL	Intramuscular_fat	Abbrev=EEF	PUBMED_ID=23038745	breed=brangus	FlankMarkers=rs110911808,rs109843295	40000
5	60092557	60172557	2.45672	0.00234357	ENSBTAG00000045982,ENSBTAG00000046761,ENSBTAG00000047631	biotype=protein_coding	5	60131115	60941344	Reproduction_QTL	Heifer_pregnancy	Abbrev=HPG	PUBMED_ID=29293733	breed=nelore	FlankMarkers=rs42917128,rs136339681	41442
5	60092557	60172557	2.45672	0.00234357	ENSBTAG00000045982,ENSBTAG00000046761,ENSBTAG00000047631	biotype=protein_coding	5	55973418	63581548	Reproduction_QTL	Calving_ease	Abbrev=CALEASE	PUBMED_ID=28109604	breed=holstein	FlankMarkers=rs109601038,rs133633638	80000
5	60092557	60172557	2.45672	0.00234357	ENSBTAG00000045982,ENSBTAG00000046761,ENSBTAG00000047631	biotype=protein_coding	5	55973418	63581548	Reproduction_QTL	Stillbirth	Abbrev=SB	PUBMED_ID=28109604	breed=holstein	FlankMarkers=rs109601038,rs133633638	80000
5	60092557	60172557	2.45672	0.00234357	ENSBTAG00000045982,ENSBTAG00000046761,ENSBTAG00000047631	biotype=protein_coding	5	47539203	90486800	Meat_and_Carcass_QTL	Intramuscular_fat	Abbrev=EEF	PUBMED_ID=23038745	breed=brangus	FlankMarkers=rs110911808,rs109843295	80000
5	67332557	67372557	2.29482	0.00317827	.	.	5	47539203	90486800	Meat_and_Carcass_QTL	Intramuscular_fat	Abbrev=EEF	PUBMED_ID=23038745	breed=brangus	FlankMarkers=rs110911808,rs109843295	40000
5	67332557	67372557	2.29482	0.00317827	.	.	5	63700911	68433351	Reproduction_QTL	Calving_ease	Abbrev=CALEASE	PUBMED_ID=28109604	breed=holstein	FlankMarkers=rs110412715,rs109571239	40000
5	67332557	67372557	2.29482	0.00317827	.	.	5	63700911	68433351	Reproduction_QTL	Stillbirth	Abbrev=SB	PUBMED_ID=28109604	breed=holstein	FlankMarkers=rs110412715,rs109571239	40000
5	67332557	67372557	2.29482	0.00317827	.	.	5	67031023	67824220	Meat_and_Carcass_QTL	Fat_thickness_at_the_12th_rib	Abbrev=FATTH	PUBMED_ID=23038745	breed=brangus	FlankMarkers=rs41647805,rs111031646	40000
5	77052557	77092557	2.22643	0.00402902	.	.	5	76214455	77325534	Meat_and_Carcass_QTL	Marbling_score	Abbrev=MARBL	PUBMED_ID=27359122	breed=nelore	FlankMarkers=rs134143946,rs132836216	40000
5	77052557	77092557	2.22643	0.00402902	.	.	5	76533399	93514025	Milk_QTL	Milk_myristic_acid_content	Abbrev=MFA-C14:0	PUBMED_ID=21569316	breed=holstein	FlankMarkers=rs42812985,rs135962757	40000
5	77052557	77092557	2.22643	0.00402902	.	.	5	76533399	93514025	Milk_QTL	Milk_myristoleic_acid_content	Abbrev=MFA-C14:1	PUBMED_ID=21569316	breed=holstein	FlankMarkers=rs42812985,rs135962757	40000
5	77052557	77092557	2.22643	0.00402902	.	.	5	47539203	90486800	Meat_and_Carcass_QTL	Intramuscular_fat	Abbrev=EEF	PUBMED_ID=23038745	breed=brangus	FlankMarkers=rs110911808,rs109843295	40000
5	99572557	99612557	2.62253	0.00154098	ENSBTAG00000046268	biotype=protein_coding	5	90232004	101820443	Milk_QTL	Milk_caproic_acid_content	Abbrev=MFA-C6:0	PUBMED_ID=23107417	breed=holstein	FlankMarkers=rs41664299,rs41594375	40000
5	99572557	99612557	2.62253	0.00154098	ENSBTAG00000046268	biotype=protein_coding	5	90232004	101820443	Milk_QTL	Milk_caprylic_acid_content	Abbrev=MFA-C8:0	PUBMED_ID=23107417	breed=holstein	FlankMarkers=rs41664299,rs41594375	40000
5	99572557	99612557	2.62253	0.00154098	ENSBTAG00000046268	biotype=protein_coding	5	90232004	101820443	Milk_QTL	Milk_capric_acid_content	Abbrev=MFA-C10:0	PUBMED_ID=23107417	breed=holstein	FlankMarkers=rs41664299,rs41594375	40000
5	99572557	99612557	2.62253	0.00154098	ENSBTAG00000046268	biotype=protein_coding	5	90232004	101820443	Milk_QTL	Milk_myristic_acid_content	Abbrev=MFA-C14:0	PUBMED_ID=23107417	breed=holstein	FlankMarkers=rs41664299,rs41594375	40000
5	99572557	99612557	2.62253	0.00154098	ENSBTAG00000046268	biotype=protein_coding	5	90232004	101820443	Milk_QTL	Milk_decenoic_acid_content	Abbrev=MFA-C10:1	PUBMED_ID=23107417	breed=holstein	FlankMarkers=rs41664299,rs41594375	40000
5	99572557	99612557	2.62253	0.00154098	ENSBTAG00000046268	biotype=protein_coding	5	90232004	101820443	Milk_QTL	Milk_myristoleic_acid_content	Abbrev=MFA-C14:1	PUBMED_ID=23107417	breed=holstein	FlankMarkers=rs41664299,rs41594375	40000
5	99572557	99612557	2.62253	0.00154098	ENSBTAG00000046268	biotype=protein_coding	5	90232004	101820443	Milk_QTL	Milk_palmitoleic_acid_content	Abbrev=MFA-C16:1	PUBMED_ID=23107417	breed=holstein	FlankMarkers=rs41664299,rs41594375	40000
5	99572557	99612557	2.62253	0.00154098	ENSBTAG00000046268	biotype=protein_coding	5	90232004	101820443	Milk_QTL	Milk_oleic_acid_content	Abbrev=MFA-C18:1_	PUBMED_ID=23107417	breed=holstein	FlankMarkers=rs41664299,rs41594375	40000
5	99572557	99612557	2.62253	0.00154098	ENSBTAG00000046268	biotype=protein_coding	5	99077991	101271357	Meat_and_Carcass_QTL	Shear_force	Abbrev=SF	PUBMED_ID=22497286	breed=charolais,limousin,simmental	FlankMarkers=rs41613593,rs41654473,rs41654473	40000
5	106132557	106172557	2.19137	0.00439822	ENSBTAG00000006800	FGF6	5	105357507	106813133	Reproduction_QTL	Sire_conception_rate	Abbrev=SCR	PUBMED_ID=27842509	breed=holstein	FlankMarkers=rs110506216	40000
5	106132557	106172557	2.19137	0.00439822	ENSBTAG00000006800	FGF6	5	106156728	106977557	Production_Association	Body_weight_(birth)	Abbrev=BW	PUBMED_ID=24906442	breed=hereford	FlankMarkers=rs109969273,rs41654528,rs110912524	15829
5	106132557	106172557	2.19137	0.00439822	ENSBTAG00000006800	FGF6	5	106156728	106977557	Production_Association	Body_weight_(mature)	Abbrev=MWT	PUBMED_ID=24906442	breed=hereford	FlankMarkers=rs109969273,rs110421124,rs110912524	15829
5	106132557	106172557	2.19137	0.00439822	ENSBTAG00000006800	FGF6	5	106156728	106977557	Production_Association	Body_weight_(weaning)	Abbrev=WWT	PUBMED_ID=24906442	breed=hereford	FlankMarkers=rs109969273,rs41654528,rs110912524	15829
5	106132557	106172557	2.19137	0.00439822	ENSBTAG00000006800	FGF6	5	106156728	106977557	Production_Association	Body_weight_(yearling)	Abbrev=W365	PUBMED_ID=24906442	breed=hereford	FlankMarkers=rs109969273,rs41654528,rs110912524	15829
5	106132557	106172557	2.19137	0.00439822	ENSBTAG00000006800	FGF6	5	100493514	107195363	Milk_QTL	Milk_myristic_acid_content	Abbrev=MFA-C14:0	PUBMED_ID=21569316	breed=holstein	FlankMarkers=rs109638340,rs109290053	40000
5	106132557	106172557	2.19137	0.00439822	ENSBTAG00000006800	FGF6	5	100493514	107195363	Milk_QTL	Milk_palmitoleic_acid_content	Abbrev=MFA-C16:1	PUBMED_ID=21569316	breed=holstein	FlankMarkers=rs109638340,rs109290053	40000
5	114292557	114332557	2.16117	0.0047353	ENSBTAG00000001057	ARFGAP3	5	114303268	114303308	Meat_and_Carcass_Association	Longissimus_muscle_area	Abbrev=LMA	PUBMED_ID=26016521	breed=nelore	FlankMarkers=rs135897211	40
5	114292557	114332557	2.16117	0.0047353	ENSBTAG00000001057	ARFGAP3	5	114316895	114316935	Meat_and_Carcass_Association	Longissimus_muscle_area	Abbrev=LMA	PUBMED_ID=26016521	breed=nelore	FlankMarkers=rs137777225	40
6	7760473	7840473	2.39861	0.0026004	ENSBTAG00000003619,ENSBTAG00000014080	METTL14,SEC24D	6	20	44020250	Production_Association	Body_weight_(yearling)	Abbrev=W365	PUBMED_ID=24906442	breed=Maine-Anjou	FlankMarkers=rs43465435,rs81130510,rs81130717	80000
6	7760473	7840473	2.39861	0.0026004	ENSBTAG00000003619,ENSBTAG00000014080	METTL14,SEC24D	6	6702739	13793449	Production_QTL	Body_weight_(weaning)	Abbrev=WWT	PUBMED_ID=27328805	breed=blonde_d'aquitaine	FlankMarkers	80000
6	7880473	7920473	2.26115	0.00365983	.	.	6	20	44020250	Production_Association	Body_weight_(yearling)	Abbrev=W365	PUBMED_ID=24906442	breed=Maine-Anjou	FlankMarkers=rs43465435,rs81130510,rs81130717	40000
6	7880473	7920473	2.26115	0.00365983	.	.	6	6702739	13793449	Production_QTL	Body_weight_(weaning)	Abbrev=WWT	PUBMED_ID=27328805	breed=blonde_d'aquitaine	FlankMarkers	40000
6	40160473	40360473	2.90222	0.000818646	.	.	6	40236946	40236986	Exterior_Association	Dairy_form	Abbrev=DYF	PUBMED_ID=25935543	breed=ayrshire,danish_red,Swedish_Red-and-White	FlankMarkers=rs43454966	40
6	40160473	40360473	2.90222	0.000818646	.	.	6	40236946	40236986	Production_Association	Body_weight_(birth)	Abbrev=BW	PUBMED_ID=19966163	breed=charolais,gelbvieh,hereford,limousin,pinzgauer,red_angus,red_poll,simmental,Angus	FlankMarkers=rs43454966	40
6	40160473	40360473	2.90222	0.000818646	.	.	6	40236946	40236986	Production_Association	Body_weight_(yearling)	Abbrev=W365	PUBMED_ID=19966163	breed=charolais,gelbvieh,hereford,limousin,pinzgauer,red_angus,red_poll,simmental,Angus	FlankMarkers=rs43454966	40
6	40160473	40360473	2.90222	0.000818646	.	.	6	40236946	40236986	Production_Association	Body_weight_gain	Abbrev=BWG	PUBMED_ID=19966163	breed=charolais,gelbvieh,hereford,limousin,pinzgauer,red_angus,red_poll,simmental,Angus	FlankMarkers=rs43454966	40
6	40160473	40360473	2.90222	0.000818646	.	.	6	40236946	40236986	Production_Association	Body_weight_gain	Abbrev=BWG	PUBMED_ID=19966163	breed=charolais,gelbvieh,hereford,limousin,pinzgauer,red_angus,red_poll,simmental,Angus	FlankMarkers=rs43454966	40
6	40160473	40360473	2.90222	0.000818646	.	.	6	40236946	40236986	Production_Association	Body_weight_gain	Abbrev=BWG	PUBMED_ID=19966163	breed=charolais,gelbvieh,hereford,limousin,pinzgauer,red_angus,red_poll,simmental,Angus	FlankMarkers=rs43454966	40
6	40160473	40360473	2.90222	0.000818646	.	.	6	40288949	40288989	Milk_Association	Milk_protein_percentage	Abbrev=PP	PUBMED_ID=27760518	breed=norwegian_red	FlankMarkers=rs109567714	40
6	40160473	40360473	2.90222	0.000818646	.	.	6	40290460	40290500	Milk_Association	Milk_protein_percentage	Abbrev=PP	PUBMED_ID=27760518	breed=norwegian_red	FlankMarkers=rs43459582	40
6	40160473	40360473	2.90222	0.000818646	.	.	6	40295913	40295953	Milk_Association	Milk_protein_percentage	Abbrev=PP	PUBMED_ID=27760518	breed=norwegian_red	FlankMarkers=rs43459616	40
6	40160473	40360473	2.90222	0.000818646	.	.	6	40300430	40300470	Milk_Association	Milk_protein_percentage	Abbrev=PP	PUBMED_ID=27760518	breed=norwegian_red	FlankMarkers=rs110815782	40
6	40160473	40360473	2.90222	0.000818646	.	.	6	40300430	40300470	Milk_Association	Milk_potassium_content	Abbrev=MK	PUBMED_ID=25989905	breed=jersey	FlankMarkers=rs110815782	40
6	40160473	40360473	2.90222	0.000818646	.	.	6	40304278	40304318	Milk_Association	Milk_protein_percentage	Abbrev=PP	PUBMED_ID=27760518	breed=norwegian_red	FlankMarkers=rs108967827	40
6	40160473	40360473	2.90222	0.000818646	.	.	6	40304278	40304318	Milk_Association	Milk_fat_percentage	Abbrev=FP	PUBMED_ID=27760518	breed=norwegian_red	FlankMarkers=rs108967827	40
6	40160473	40360473	2.90222	0.000818646	.	.	6	40324174	40324214	Health_Association	Bovine_tuberculosis_susceptibility	Abbrev=BTBS	PUBMED_ID=26960806	breed=holstein	FlankMarkers=rs43458940	40
6	40160473	40360473	2.90222	0.000818646	.	.	6	40327315	40327355	Health_Association	Bovine_tuberculosis_susceptibility	Abbrev=BTBS	PUBMED_ID=26960806	breed=holstein	FlankMarkers=rs43458937	40
6	40160473	40360473	2.90222	0.000818646	.	.	6	40328545	40328585	Milk_Association	Milk_protein_percentage	Abbrev=PP	PUBMED_ID=27760518	breed=norwegian_red	FlankMarkers=rs43458730	40
6	40160473	40360473	2.90222	0.000818646	.	.	6	40328545	40328585	Milk_Association	Milk_fat_percentage	Abbrev=FP	PUBMED_ID=27760518	breed=norwegian_red	FlankMarkers=rs43458730	40
6	40160473	40360473	2.90222	0.000818646	.	.	6	40332803	40332843	Milk_Association	Milk_protein_percentage	Abbrev=PP	PUBMED_ID=27760518	breed=norwegian_red	FlankMarkers=rs43458729	40
6	40160473	40360473	2.90222	0.000818646	.	.	6	40332803	40332843	Milk_Association	Milk_fat_percentage	Abbrev=FP	PUBMED_ID=27760518	breed=norwegian_red	FlankMarkers=rs43458729	40
6	40160473	40360473	2.90222	0.000818646	.	.	6	40335633	40335673	Exterior_Association	Rump_angle	Abbrev=RANG	PUBMED_ID=25935543	breed=ayrshire,danish_red,Swedish_Red-and-White	FlankMarkers=rs110132087	40
6	40160473	40360473	2.90222	0.000818646	.	.	6	40355082	40355122	Milk_Association	Milk_protein_percentage	Abbrev=PP	PUBMED_ID=27760518	breed=norwegian_red	FlankMarkers=rs43458703	40
6	40160473	40360473	2.90222	0.000818646	.	.	6	40355082	40355122	Milk_Association	Milk_fat_percentage	Abbrev=FP	PUBMED_ID=27760518	breed=norwegian_red	FlankMarkers=rs43458703	40
6	40160473	40360473	2.90222	0.000818646	.	.	6	40355082	40355122	Production_Association	Body_weight_(birth)	Abbrev=BW	PUBMED_ID=19966163	breed=charolais,gelbvieh,hereford,limousin,pinzgauer,red_angus,red_poll,simmental,Angus	FlankMarkers=rs43458703	40
6	40160473	40360473	2.90222	0.000818646	.	.	6	40355082	40355122	Production_Association	Body_weight_(yearling)	Abbrev=W365	PUBMED_ID=19966163	breed=charolais,gelbvieh,hereford,limousin,pinzgauer,red_angus,red_poll,simmental,Angus	FlankMarkers=rs43458703	40
6	40160473	40360473	2.90222	0.000818646	.	.	6	40356263	40356303	Milk_Association	Milk_potassium_content	Abbrev=MK	PUBMED_ID=25989905	breed=jersey	FlankMarkers=rs133407350	40
6	40160473	40360473	2.90222	0.000818646	.	.	6	39947470	41267455	Milk_QTL	Milk_alpha-S1-casein_percentage	Abbrev=MAS1CP	PUBMED_ID=28923017	breed=holstein	FlankMarkers=rs43457602,rs456339022,rs380413799	200000
6	40160473	40360473	2.90222	0.000818646	.	.	6	40005821	40998717	Production_QTL	Body_weight_(yearling)	Abbrev=W365	PUBMED_ID=28805909	breed=canchim	FlankMarkers=rs110410776,rs132939909	200000
6	40160473	40360473	2.90222	0.000818646	.	.	6	40269767	40898660	Milk_QTL	Milk_alpha-S1-casein_percentage	Abbrev=MAS1CP	PUBMED_ID=28923017	breed=holstein,normande,Montbéliarde	FlankMarkers=rs800470143,rs800470143,rs378736240	90706
6	40160473	40360473	2.90222	0.000818646	.	.	6	20	44020250	Production_Association	Body_weight_(yearling)	Abbrev=W365	PUBMED_ID=24906442	breed=Maine-Anjou	FlankMarkers=rs43465435,rs81130510,rs81130717	200000
6	40160473	40360473	2.90222	0.000818646	.	.	6	18046673	47449338	Milk_Association	Milk_kappa-casein_content	Abbrev=MKCAS	PUBMED_ID=22192223	breed=holstein,jersey	FlankMarkers=rs110323127	200000
6	40160473	40360473	2.90222	0.000818646	.	.	6	18046673	47449338	Milk_Association	Milk_protein_content	Abbrev=PC	PUBMED_ID=22192223	breed=holstein,jersey	FlankMarkers=rs110323127	200000
6	40160473	40360473	2.90222	0.000818646	.	.	6	30995090	45300844	Milk_QTL	Milk_lauroleic_acid_content	Abbrev=MFA-C12:1	PUBMED_ID=21569316	breed=holstein	FlankMarkers=rs41624493,rs109702548	200000
6	40160473	40360473	2.90222	0.000818646	.	.	6	30995090	45300844	Milk_QTL	Milk_myristoleic_acid_content	Abbrev=MFA-C14:1	PUBMED_ID=21569316	breed=holstein	FlankMarkers=rs41624493,rs109702548	200000
6	40160473	40360473	2.90222	0.000818646	.	.	6	30995090	45300844	Milk_QTL	Milk_palmitoleic_acid_content	Abbrev=MFA-C16:1	PUBMED_ID=21569316	breed=holstein	FlankMarkers=rs41624493,rs109702548	200000
6	40160473	40360473	2.90222	0.000818646	.	.	6	35365346	42055411	Meat_and_Carcass_Association	Fat_thickness_at_the_12th_rib	Abbrev=FATTH	PUBMED_ID=24906442	breed=Angus	FlankMarkers=rs81127754,rs81127797,rs109867538	200000
6	40160473	40360473	2.90222	0.000818646	.	.	6	20730690	104245701	Meat_and_Carcass_QTL	Shear_force	Abbrev=SF	PUBMED_ID=22497286	breed=limousin,simmental,Angus	FlankMarkers=rs43481015,rs41654118	200000
6	40480473	40560473	2.80586	0.00107548	.	.	6	40530380	40530420	Production_Association	Body_weight_(birth)	Abbrev=BW	PUBMED_ID=19966163	breed=charolais,gelbvieh,hereford,limousin,pinzgauer,red_angus,red_poll,simmental,Angus	FlankMarkers=rs42974158	40
6	40480473	40560473	2.80586	0.00107548	.	.	6	40530380	40530420	Production_Association	Body_weight_(yearling)	Abbrev=W365	PUBMED_ID=19966163	breed=charolais,gelbvieh,hereford,limousin,pinzgauer,red_angus,red_poll,simmental,Angus	FlankMarkers=rs42974158	40
6	40480473	40560473	2.80586	0.00107548	.	.	6	40530380	40530420	Production_Association	Body_weight_(weaning)	Abbrev=WWT	PUBMED_ID=19966163	breed=charolais,gelbvieh,hereford,limousin,pinzgauer,red_angus,red_poll,simmental,Angus	FlankMarkers=rs42974158	40
6	40480473	40560473	2.80586	0.00107548	.	.	6	40530380	40530420	Production_Association	Body_weight_gain	Abbrev=BWG	PUBMED_ID=19966163	breed=charolais,gelbvieh,hereford,limousin,pinzgauer,red_angus,red_poll,simmental,Angus	FlankMarkers=rs42974158	40
6	40480473	40560473	2.80586	0.00107548	.	.	6	40530380	40530420	Production_Association	Body_weight_gain	Abbrev=BWG	PUBMED_ID=19966163	breed=charolais,gelbvieh,hereford,limousin,pinzgauer,red_angus,red_poll,simmental,Angus	FlankMarkers=rs42974158	40
6	40480473	40560473	2.80586	0.00107548	.	.	6	40530380	40530420	Production_Association	Body_weight_gain	Abbrev=BWG	PUBMED_ID=19966163	breed=charolais,gelbvieh,hereford,limousin,pinzgauer,red_angus,red_poll,simmental,Angus	FlankMarkers=rs42974158	40
6	40480473	40560473	2.80586	0.00107548	.	.	6	40557189	40557229	Production_Association	Body_weight_(birth)	Abbrev=BW	PUBMED_ID=19966163	breed=charolais,gelbvieh,hereford,limousin,pinzgauer,red_angus,red_poll,simmental,Angus	FlankMarkers=rs42973724	40
6	40480473	40560473	2.80586	0.00107548	.	.	6	39947470	41267455	Milk_QTL	Milk_alpha-S1-casein_percentage	Abbrev=MAS1CP	PUBMED_ID=28923017	breed=holstein	FlankMarkers=rs43457602,rs456339022,rs380413799	80000
6	40480473	40560473	2.80586	0.00107548	.	.	6	40005821	40998717	Production_QTL	Body_weight_(yearling)	Abbrev=W365	PUBMED_ID=28805909	breed=canchim	FlankMarkers=rs110410776,rs132939909	80000
6	40480473	40560473	2.80586	0.00107548	.	.	6	40269767	40898660	Milk_QTL	Milk_alpha-S1-casein_percentage	Abbrev=MAS1CP	PUBMED_ID=28923017	breed=holstein,normande,Montbéliarde	FlankMarkers=rs800470143,rs800470143,rs378736240	80000
6	40480473	40560473	2.80586	0.00107548	.	.	6	20	44020250	Production_Association	Body_weight_(yearling)	Abbrev=W365	PUBMED_ID=24906442	breed=Maine-Anjou	FlankMarkers=rs43465435,rs81130510,rs81130717	80000
6	40480473	40560473	2.80586	0.00107548	.	.	6	18046673	47449338	Milk_Association	Milk_kappa-casein_content	Abbrev=MKCAS	PUBMED_ID=22192223	breed=holstein,jersey	FlankMarkers=rs110323127	80000
6	40480473	40560473	2.80586	0.00107548	.	.	6	18046673	47449338	Milk_Association	Milk_protein_content	Abbrev=PC	PUBMED_ID=22192223	breed=holstein,jersey	FlankMarkers=rs110323127	80000
6	40480473	40560473	2.80586	0.00107548	.	.	6	30995090	45300844	Milk_QTL	Milk_lauroleic_acid_content	Abbrev=MFA-C12:1	PUBMED_ID=21569316	breed=holstein	FlankMarkers=rs41624493,rs109702548	80000
6	40480473	40560473	2.80586	0.00107548	.	.	6	30995090	45300844	Milk_QTL	Milk_myristoleic_acid_content	Abbrev=MFA-C14:1	PUBMED_ID=21569316	breed=holstein	FlankMarkers=rs41624493,rs109702548	80000
6	40480473	40560473	2.80586	0.00107548	.	.	6	30995090	45300844	Milk_QTL	Milk_palmitoleic_acid_content	Abbrev=MFA-C16:1	PUBMED_ID=21569316	breed=holstein	FlankMarkers=rs41624493,rs109702548	80000
6	40480473	40560473	2.80586	0.00107548	.	.	6	35365346	42055411	Meat_and_Carcass_Association	Fat_thickness_at_the_12th_rib	Abbrev=FATTH	PUBMED_ID=24906442	breed=Angus	FlankMarkers=rs81127754,rs81127797,rs109867538	80000
6	40480473	40560473	2.80586	0.00107548	.	.	6	20730690	104245701	Meat_and_Carcass_QTL	Shear_force	Abbrev=SF	PUBMED_ID=22497286	breed=limousin,simmental,Angus	FlankMarkers=rs43481015,rs41654118	80000
6	40600473	40680473	2.31695	0.0030017	.	.	6	40629298	40629338	Production_Association	Body_weight_(birth)	Abbrev=BW	PUBMED_ID=23851991	FlankMarkers=rs109258862	VTO_name=body_mass	40
6	40600473	40680473	2.31695	0.0030017	.	.	6	40629298	40629338	Production_Association	Body_weight_(weaning)	Abbrev=WWT	PUBMED_ID=23851991	FlankMarkers=rs109258862	VTO_name=body_mass	40
6	40600473	40680473	2.31695	0.0030017	.	.	6	40629298	40629338	Production_Association	Metabolic_body_weight	Abbrev=MBW	PUBMED_ID=23851991	FlankMarkers=rs109258862	VTO_name=body_mass	40
6	40600473	40680473	2.31695	0.0030017	.	.	6	40629298	40629338	Production_Association	Dry_matter_intake	Abbrev=DMI	PUBMED_ID=23851991	FlankMarkers=rs109258862	CMO_name=dry_matter_intake	40
6	40600473	40680473	2.31695	0.0030017	.	.	6	39947470	41267455	Milk_QTL	Milk_alpha-S1-casein_percentage	Abbrev=MAS1CP	PUBMED_ID=28923017	breed=holstein	FlankMarkers=rs43457602,rs456339022,rs380413799	80000
6	40600473	40680473	2.31695	0.0030017	.	.	6	40005821	40998717	Production_QTL	Body_weight_(yearling)	Abbrev=W365	PUBMED_ID=28805909	breed=canchim	FlankMarkers=rs110410776,rs132939909	80000
6	40600473	40680473	2.31695	0.0030017	.	.	6	40269767	40898660	Milk_QTL	Milk_alpha-S1-casein_percentage	Abbrev=MAS1CP	PUBMED_ID=28923017	breed=holstein,normande,Montbéliarde	FlankMarkers=rs800470143,rs800470143,rs378736240	80000
6	40600473	40680473	2.31695	0.0030017	.	.	6	20	44020250	Production_Association	Body_weight_(yearling)	Abbrev=W365	PUBMED_ID=24906442	breed=Maine-Anjou	FlankMarkers=rs43465435,rs81130510,rs81130717	80000
6	40600473	40680473	2.31695	0.0030017	.	.	6	18046673	47449338	Milk_Association	Milk_kappa-casein_content	Abbrev=MKCAS	PUBMED_ID=22192223	breed=holstein,jersey	FlankMarkers=rs110323127	80000
6	40600473	40680473	2.31695	0.0030017	.	.	6	18046673	47449338	Milk_Association	Milk_protein_content	Abbrev=PC	PUBMED_ID=22192223	breed=holstein,jersey	FlankMarkers=rs110323127	80000
6	40600473	40680473	2.31695	0.0030017	.	.	6	30995090	45300844	Milk_QTL	Milk_lauroleic_acid_content	Abbrev=MFA-C12:1	PUBMED_ID=21569316	breed=holstein	FlankMarkers=rs41624493,rs109702548	80000
6	40600473	40680473	2.31695	0.0030017	.	.	6	30995090	45300844	Milk_QTL	Milk_myristoleic_acid_content	Abbrev=MFA-C14:1	PUBMED_ID=21569316	breed=holstein	FlankMarkers=rs41624493,rs109702548	80000
6	40600473	40680473	2.31695	0.0030017	.	.	6	30995090	45300844	Milk_QTL	Milk_palmitoleic_acid_content	Abbrev=MFA-C16:1	PUBMED_ID=21569316	breed=holstein	FlankMarkers=rs41624493,rs109702548	80000
6	40600473	40680473	2.31695	0.0030017	.	.	6	35365346	42055411	Meat_and_Carcass_Association	Fat_thickness_at_the_12th_rib	Abbrev=FATTH	PUBMED_ID=24906442	breed=Angus	FlankMarkers=rs81127754,rs81127797,rs109867538	80000
6	40600473	40680473	2.31695	0.0030017	.	.	6	20730690	104245701	Meat_and_Carcass_QTL	Shear_force	Abbrev=SF	PUBMED_ID=22497286	breed=limousin,simmental,Angus	FlankMarkers=rs43481015,rs41654118	80000
6	40840473	40880473	2.2021	0.00425375	.	.	6	40851648	40851688	Milk_Association	Milk_protein_percentage	Abbrev=PP	PUBMED_ID=27760518	breed=norwegian_red	FlankMarkers=rs109954874	40
6	40840473	40880473	2.2021	0.00425375	.	.	6	40851648	40851688	Milk_Association	Milk_fat_percentage	Abbrev=FP	PUBMED_ID=27760518	breed=norwegian_red	FlankMarkers=rs109954874	40
6	40840473	40880473	2.2021	0.00425375	.	.	6	40852858	40852898	Milk_Association	Milk_protein_percentage	Abbrev=PP	PUBMED_ID=27760518	breed=norwegian_red	FlankMarkers=rs134485150	40
6	40840473	40880473	2.2021	0.00425375	.	.	6	40852858	40852898	Milk_Association	Milk_fat_percentage	Abbrev=FP	PUBMED_ID=27760518	breed=norwegian_red	FlankMarkers=rs134485150	40
6	40840473	40880473	2.2021	0.00425375	.	.	6	40862667	40862707	Milk_Association	Milk_protein_percentage	Abbrev=PP	PUBMED_ID=27760518	breed=norwegian_red	FlankMarkers=rs136087454	40
6	40840473	40880473	2.2021	0.00425375	.	.	6	40862667	40862707	Milk_Association	Milk_fat_percentage	Abbrev=FP	PUBMED_ID=27760518	breed=norwegian_red	FlankMarkers=rs136087454	40
6	40840473	40880473	2.2021	0.00425375	.	.	6	40872792	40872832	Milk_Association	Milk_protein_percentage	Abbrev=PP	PUBMED_ID=27760518	breed=norwegian_red	FlankMarkers=rs137720687	40
6	40840473	40880473	2.2021	0.00425375	.	.	6	40872792	40872832	Milk_Association	Milk_fat_percentage	Abbrev=FP	PUBMED_ID=27760518	breed=norwegian_red	FlankMarkers=rs137720687	40
6	40840473	40880473	2.2021	0.00425375	.	.	6	39947470	41267455	Milk_QTL	Milk_alpha-S1-casein_percentage	Abbrev=MAS1CP	PUBMED_ID=28923017	breed=holstein	FlankMarkers=rs43457602,rs456339022,rs380413799	40000
6	40840473	40880473	2.2021	0.00425375	.	.	6	40005821	40998717	Production_QTL	Body_weight_(yearling)	Abbrev=W365	PUBMED_ID=28805909	breed=canchim	FlankMarkers=rs110410776,rs132939909	40000
6	40840473	40880473	2.2021	0.00425375	.	.	6	40269767	40898660	Milk_QTL	Milk_alpha-S1-casein_percentage	Abbrev=MAS1CP	PUBMED_ID=28923017	breed=holstein,normande,Montbéliarde	FlankMarkers=rs800470143,rs800470143,rs378736240	40000
6	40840473	40880473	2.2021	0.00425375	.	.	6	20	44020250	Production_Association	Body_weight_(yearling)	Abbrev=W365	PUBMED_ID=24906442	breed=Maine-Anjou	FlankMarkers=rs43465435,rs81130510,rs81130717	40000
6	40840473	40880473	2.2021	0.00425375	.	.	6	18046673	47449338	Milk_Association	Milk_kappa-casein_content	Abbrev=MKCAS	PUBMED_ID=22192223	breed=holstein,jersey	FlankMarkers=rs110323127	40000
6	40840473	40880473	2.2021	0.00425375	.	.	6	18046673	47449338	Milk_Association	Milk_protein_content	Abbrev=PC	PUBMED_ID=22192223	breed=holstein,jersey	FlankMarkers=rs110323127	40000
6	40840473	40880473	2.2021	0.00425375	.	.	6	30995090	45300844	Milk_QTL	Milk_lauroleic_acid_content	Abbrev=MFA-C12:1	PUBMED_ID=21569316	breed=holstein	FlankMarkers=rs41624493,rs109702548	40000
6	40840473	40880473	2.2021	0.00425375	.	.	6	30995090	45300844	Milk_QTL	Milk_myristoleic_acid_content	Abbrev=MFA-C14:1	PUBMED_ID=21569316	breed=holstein	FlankMarkers=rs41624493,rs109702548	40000
6	40840473	40880473	2.2021	0.00425375	.	.	6	30995090	45300844	Milk_QTL	Milk_palmitoleic_acid_content	Abbrev=MFA-C16:1	PUBMED_ID=21569316	breed=holstein	FlankMarkers=rs41624493,rs109702548	40000
6	40840473	40880473	2.2021	0.00425375	.	.	6	35365346	42055411	Meat_and_Carcass_Association	Fat_thickness_at_the_12th_rib	Abbrev=FATTH	PUBMED_ID=24906442	breed=Angus	FlankMarkers=rs81127754,rs81127797,rs109867538	40000
6	40840473	40880473	2.2021	0.00425375	.	.	6	20730690	104245701	Meat_and_Carcass_QTL	Shear_force	Abbrev=SF	PUBMED_ID=22497286	breed=limousin,simmental,Angus	FlankMarkers=rs43481015,rs41654118	40000
6	41880473	41960473	2.48789	0.00215095	ENSBTAG00000047743	KCNIP4	6	41884441	41884481	Milk_Association	Milk_protein_percentage	Abbrev=PP	PUBMED_ID=27760518	breed=norwegian_red	FlankMarkers=rs43455335	40
6	41880473	41960473	2.48789	0.00215095	ENSBTAG00000047743	KCNIP4	6	41884441	41884481	Milk_Association	Milk_fat_percentage	Abbrev=FP	PUBMED_ID=27760518	breed=norwegian_red	FlankMarkers=rs43455335	40
6	41880473	41960473	2.48789	0.00215095	ENSBTAG00000047743	KCNIP4	6	41890765	41890805	Production_Association	Body_weight_(birth)	Abbrev=BW	PUBMED_ID=19966163	breed=charolais,gelbvieh,hereford,limousin,pinzgauer,red_angus,red_poll,simmental,Angus	FlankMarkers=rs41622324	40
6	41880473	41960473	2.48789	0.00215095	ENSBTAG00000047743	KCNIP4	6	41914831	41914871	Production_Association	Body_weight_(birth)	Abbrev=BW	PUBMED_ID=19966163	breed=charolais,gelbvieh,hereford,limousin,pinzgauer,red_angus,red_poll,simmental,Angus	FlankMarkers=rs43457653	40
6	41880473	41960473	2.48789	0.00215095	ENSBTAG00000047743	KCNIP4	6	41914831	41914871	Production_Association	Body_weight_(yearling)	Abbrev=W365	PUBMED_ID=19966163	breed=charolais,gelbvieh,hereford,limousin,pinzgauer,red_angus,red_poll,simmental,Angus	FlankMarkers=rs43457653	40
6	41880473	41960473	2.48789	0.00215095	ENSBTAG00000047743	KCNIP4	6	41914831	41914871	Production_Association	Body_weight_gain	Abbrev=BWG	PUBMED_ID=19966163	breed=charolais,gelbvieh,hereford,limousin,pinzgauer,red_angus,red_poll,simmental,Angus	FlankMarkers=rs43457653	40
6	41880473	41960473	2.48789	0.00215095	ENSBTAG00000047743	KCNIP4	6	41914831	41914871	Production_Association	Body_weight_gain	Abbrev=BWG	PUBMED_ID=19966163	breed=charolais,gelbvieh,hereford,limousin,pinzgauer,red_angus,red_poll,simmental,Angus	FlankMarkers=rs43457653	40
6	41880473	41960473	2.48789	0.00215095	ENSBTAG00000047743	KCNIP4	6	41914831	41914871	Production_Association	Body_weight_(weaning)	Abbrev=WWT	PUBMED_ID=19966163	breed=charolais,gelbvieh,hereford,limousin,pinzgauer,red_angus,red_poll,simmental,Angus	FlankMarkers=rs43457653	40
6	41880473	41960473	2.48789	0.00215095	ENSBTAG00000047743	KCNIP4	6	41914831	41914871	Production_Association	Body_weight_gain	Abbrev=BWG	PUBMED_ID=19966163	breed=charolais,gelbvieh,hereford,limousin,pinzgauer,red_angus,red_poll,simmental,Angus	FlankMarkers=rs43457653	40
6	41880473	41960473	2.48789	0.00215095	ENSBTAG00000047743	KCNIP4	6	20	44020250	Production_Association	Body_weight_(yearling)	Abbrev=W365	PUBMED_ID=24906442	breed=Maine-Anjou	FlankMarkers=rs43465435,rs81130510,rs81130717	80000
6	41880473	41960473	2.48789	0.00215095	ENSBTAG00000047743	KCNIP4	6	18046673	47449338	Milk_Association	Milk_kappa-casein_content	Abbrev=MKCAS	PUBMED_ID=22192223	breed=holstein,jersey	FlankMarkers=rs110323127	80000
6	41880473	41960473	2.48789	0.00215095	ENSBTAG00000047743	KCNIP4	6	18046673	47449338	Milk_Association	Milk_protein_content	Abbrev=PC	PUBMED_ID=22192223	breed=holstein,jersey	FlankMarkers=rs110323127	80000
6	41880473	41960473	2.48789	0.00215095	ENSBTAG00000047743	KCNIP4	6	30995090	45300844	Milk_QTL	Milk_lauroleic_acid_content	Abbrev=MFA-C12:1	PUBMED_ID=21569316	breed=holstein	FlankMarkers=rs41624493,rs109702548	80000
6	41880473	41960473	2.48789	0.00215095	ENSBTAG00000047743	KCNIP4	6	30995090	45300844	Milk_QTL	Milk_myristoleic_acid_content	Abbrev=MFA-C14:1	PUBMED_ID=21569316	breed=holstein	FlankMarkers=rs41624493,rs109702548	80000
6	41880473	41960473	2.48789	0.00215095	ENSBTAG00000047743	KCNIP4	6	30995090	45300844	Milk_QTL	Milk_palmitoleic_acid_content	Abbrev=MFA-C16:1	PUBMED_ID=21569316	breed=holstein	FlankMarkers=rs41624493,rs109702548	80000
6	41880473	41960473	2.48789	0.00215095	ENSBTAG00000047743	KCNIP4	6	35365346	42055411	Meat_and_Carcass_Association	Fat_thickness_at_the_12th_rib	Abbrev=FATTH	PUBMED_ID=24906442	breed=Angus	FlankMarkers=rs81127754,rs81127797,rs109867538	80000
6	41880473	41960473	2.48789	0.00215095	ENSBTAG00000047743	KCNIP4	6	41004596	41969496	Production_Association	Body_weight_(birth)	Abbrev=BW	PUBMED_ID=24906442	breed=shorthorn	FlankMarkers=rs43463315,rs43459713,rs41651246	80000
6	41880473	41960473	2.48789	0.00215095	ENSBTAG00000047743	KCNIP4	6	41004596	41969496	Production_Association	Body_weight_(weaning)	Abbrev=WWT	PUBMED_ID=24906442	breed=shorthorn	FlankMarkers=rs43463315,rs43459713,rs41651246	80000
6	41880473	41960473	2.48789	0.00215095	ENSBTAG00000047743	KCNIP4	6	41004596	41969496	Production_Association	Body_weight_(yearling)	Abbrev=W365	PUBMED_ID=24906442	breed=shorthorn	FlankMarkers=rs43463315,rs43459713,rs41651246	80000
6	41880473	41960473	2.48789	0.00215095	ENSBTAG00000047743	KCNIP4	6	41942484	42825386	Reproduction_QTL	Scrotal_circumference	Abbrev=SCRCIR	PUBMED_ID=28805926	breed=brahman	FlankMarkers=rs41651257,rs41622325	17989
6	41880473	41960473	2.48789	0.00215095	ENSBTAG00000047743	KCNIP4	6	20730690	104245701	Meat_and_Carcass_QTL	Shear_force	Abbrev=SF	PUBMED_ID=22497286	breed=limousin,simmental,Angus	FlankMarkers=rs43481015,rs41654118	80000
6	42320473	42360473	2.16144	0.00471925	ENSBTAG00000047743	KCNIP4	6	42023749	42906960	Production_Association	Body_weight_(birth)	Abbrev=BW	PUBMED_ID=24906442	breed=Maine-Anjou	FlankMarkers=rs41651258,rs43462195,rs109415159	40000
6	42320473	42360473	2.16144	0.00471925	ENSBTAG00000047743	KCNIP4	6	42023749	42906960	Reproduction_Association	Calving_ease	Abbrev=CALEASE	PUBMED_ID=24906442	breed=Maine-Anjou	FlankMarkers=rs41651258,rs43462195,rs109415159	40000
6	42320473	42360473	2.16144	0.00471925	ENSBTAG00000047743	KCNIP4	6	20	44020250	Production_Association	Body_weight_(yearling)	Abbrev=W365	PUBMED_ID=24906442	breed=Maine-Anjou	FlankMarkers=rs43465435,rs81130510,rs81130717	40000
6	42320473	42360473	2.16144	0.00471925	ENSBTAG00000047743	KCNIP4	6	18046673	47449338	Milk_Association	Milk_kappa-casein_content	Abbrev=MKCAS	PUBMED_ID=22192223	breed=holstein,jersey	FlankMarkers=rs110323127	40000
6	42320473	42360473	2.16144	0.00471925	ENSBTAG00000047743	KCNIP4	6	18046673	47449338	Milk_Association	Milk_protein_content	Abbrev=PC	PUBMED_ID=22192223	breed=holstein,jersey	FlankMarkers=rs110323127	40000
6	42320473	42360473	2.16144	0.00471925	ENSBTAG00000047743	KCNIP4	6	30995090	45300844	Milk_QTL	Milk_lauroleic_acid_content	Abbrev=MFA-C12:1	PUBMED_ID=21569316	breed=holstein	FlankMarkers=rs41624493,rs109702548	40000
6	42320473	42360473	2.16144	0.00471925	ENSBTAG00000047743	KCNIP4	6	30995090	45300844	Milk_QTL	Milk_myristoleic_acid_content	Abbrev=MFA-C14:1	PUBMED_ID=21569316	breed=holstein	FlankMarkers=rs41624493,rs109702548	40000
6	42320473	42360473	2.16144	0.00471925	ENSBTAG00000047743	KCNIP4	6	30995090	45300844	Milk_QTL	Milk_palmitoleic_acid_content	Abbrev=MFA-C16:1	PUBMED_ID=21569316	breed=holstein	FlankMarkers=rs41624493,rs109702548	40000
6	42320473	42360473	2.16144	0.00471925	ENSBTAG00000047743	KCNIP4	6	41942484	42825386	Reproduction_QTL	Scrotal_circumference	Abbrev=SCRCIR	PUBMED_ID=28805926	breed=brahman	FlankMarkers=rs41651257,rs41622325	40000
6	42320473	42360473	2.16144	0.00471925	ENSBTAG00000047743	KCNIP4	6	20730690	104245701	Meat_and_Carcass_QTL	Shear_force	Abbrev=SF	PUBMED_ID=22497286	breed=limousin,simmental,Angus	FlankMarkers=rs43481015,rs41654118	40000
6	56200473	56240473	2.82759	0.000995217	.	.	6	20730690	104245701	Meat_and_Carcass_QTL	Shear_force	Abbrev=SF	PUBMED_ID=22497286	breed=limousin,simmental,Angus	FlankMarkers=rs43481015,rs41654118	40000
6	56480473	56520473	2.45136	0.00237568	.	.	6	20730690	104245701	Meat_and_Carcass_QTL	Shear_force	Abbrev=SF	PUBMED_ID=22497286	breed=limousin,simmental,Angus	FlankMarkers=rs43481015,rs41654118	40000
6	65480473	65520473	2.8254	0.00101127	.	.	6	20730690	104245701	Meat_and_Carcass_QTL	Shear_force	Abbrev=SF	PUBMED_ID=22497286	breed=limousin,simmental,Angus	FlankMarkers=rs43481015,rs41654118	40000
6	65480473	65520473	2.8254	0.00101127	.	.	6	63662790	67173574	Exterior_QTL	Udder_swelling_score	Abbrev=USS	PUBMED_ID=27328805	breed=blonde_d'aquitaine	FlankMarkers	40000
6	66240473	66320473	2.60877	0.00162124	ENSBTAG00000012296	GABRG1	6	66308345	66308385	Milk_Association	Milk_kappa-casein_percentage	Abbrev=MKCASP	PUBMED_ID=27485317	breed=holstein	FlankMarkers=rs43208497	40
6	66240473	66320473	2.60877	0.00162124	ENSBTAG00000012296	GABRG1	6	66308345	66308385	Milk_Association	Milk_glycosylated_kappa-casein_percentage	Abbrev=MGKCASP	PUBMED_ID=27485317	breed=holstein	FlankMarkers=rs43208497	40
6	66240473	66320473	2.60877	0.00162124	ENSBTAG00000012296	GABRG1	6	66310278	66310318	Milk_Association	Milk_kappa-casein_percentage	Abbrev=MKCASP	PUBMED_ID=27485317	breed=holstein	FlankMarkers=rs43132142	40
6	66240473	66320473	2.60877	0.00162124	ENSBTAG00000012296	GABRG1	6	66310278	66310318	Milk_Association	Milk_glycosylated_kappa-casein_percentage	Abbrev=MGKCASP	PUBMED_ID=27485317	breed=holstein	FlankMarkers=rs43132142	40
6	66240473	66320473	2.60877	0.00162124	ENSBTAG00000012296	GABRG1	6	66311297	66311337	Milk_Association	Milk_kappa-casein_percentage	Abbrev=MKCASP	PUBMED_ID=27485317	breed=holstein	FlankMarkers=rs134830679	40
6	66240473	66320473	2.60877	0.00162124	ENSBTAG00000012296	GABRG1	6	66311297	66311337	Milk_Association	Milk_glycosylated_kappa-casein_percentage	Abbrev=MGKCASP	PUBMED_ID=27485317	breed=holstein	FlankMarkers=rs134830679	40
6	66240473	66320473	2.60877	0.00162124	ENSBTAG00000012296	GABRG1	6	20730690	104245701	Meat_and_Carcass_QTL	Shear_force	Abbrev=SF	PUBMED_ID=22497286	breed=limousin,simmental,Angus	FlankMarkers=rs43481015,rs41654118	80000
6	66240473	66320473	2.60877	0.00162124	ENSBTAG00000012296	GABRG1	6	63662790	67173574	Exterior_QTL	Udder_swelling_score	Abbrev=USS	PUBMED_ID=27328805	breed=blonde_d'aquitaine	FlankMarkers	80000
6	66240473	66320473	2.60877	0.00162124	ENSBTAG00000012296	GABRG1	6	66209350	67193418	Reproduction_QTL	Conception_rate	Abbrev=CONCRATE	PUBMED_ID=28814769	breed=holstein	FlankMarkers=rs42717584,rs42368174,rs42368174	80000
6	66360473	66440473	2.80412	0.00109153	.	.	6	66394358	66394398	Milk_Association	Milk_kappa-casein_percentage	Abbrev=MKCASP	PUBMED_ID=27485317	breed=holstein	FlankMarkers=rs42484822	40
6	66360473	66440473	2.80412	0.00109153	.	.	6	20730690	104245701	Meat_and_Carcass_QTL	Shear_force	Abbrev=SF	PUBMED_ID=22497286	breed=limousin,simmental,Angus	FlankMarkers=rs43481015,rs41654118	80000
6	66360473	66440473	2.80412	0.00109153	.	.	6	63662790	67173574	Exterior_QTL	Udder_swelling_score	Abbrev=USS	PUBMED_ID=27328805	breed=blonde_d'aquitaine	FlankMarkers	80000
6	66360473	66440473	2.80412	0.00109153	.	.	6	66209350	67193418	Reproduction_QTL	Conception_rate	Abbrev=CONCRATE	PUBMED_ID=28814769	breed=holstein	FlankMarkers=rs42717584,rs42368174,rs42368174	80000
7	4802848	4842848	2.26923	0.00353141	ENSBTAG00000008578	LSM4	7	4830786	4830826	Meat_and_Carcass_Association	Fat_thickness_at_the_12th_rib	Abbrev=FATTH	PUBMED_ID=22394233	FlankMarkers=rs29027201	VTO_name=subcutaneous_adipose_thickness	40
7	4802848	4842848	2.26923	0.00353141	ENSBTAG00000008578	LSM4	7	4835112	4835152	Exterior_Association	Udder_attachment	Abbrev=UA	PUBMED_ID=21831322	breed=holstein	FlankMarkers=rs41921417	40
7	4802848	4842848	2.26923	0.00353141	ENSBTAG00000008578	LSM4	7	4835112	4835152	Exterior_Association	Udder_depth	Abbrev=UDPTH	PUBMED_ID=21831322	breed=holstein	FlankMarkers=rs41921417	40
7	4802848	4842848	2.26923	0.00353141	ENSBTAG00000008578	LSM4	7	4835112	4835152	Health_Association	Somatic_cell_score	Abbrev=SCS	PUBMED_ID=21831322	breed=holstein	FlankMarkers=rs41921417	40
7	4802848	4842848	2.26923	0.00353141	ENSBTAG00000008578	LSM4	7	4835112	4835152	Production_Association	Net_merit	Abbrev=NM	PUBMED_ID=21831322	breed=holstein	FlankMarkers=rs41921417	40
7	4802848	4842848	2.26923	0.00353141	ENSBTAG00000008578	LSM4	7	4835112	4835152	Production_Association	Length_of_productive_life	Abbrev=PL	PUBMED_ID=21831322	breed=holstein	FlankMarkers=rs41921417	40
7	4802848	4842848	2.26923	0.00353141	ENSBTAG00000008578	LSM4	7	4835112	4835152	Reproduction_Association	Calving_ease_(maternal)	Abbrev=CALEASE	PUBMED_ID=21831322	breed=holstein	FlankMarkers=rs41921417	40
7	4802848	4842848	2.26923	0.00353141	ENSBTAG00000008578	LSM4	7	4835112	4835152	Reproduction_Association	Daughter_pregnancy_rate	Abbrev=DPR	PUBMED_ID=21831322	breed=holstein	FlankMarkers=rs41921417	40
7	4802848	4842848	2.26923	0.00353141	ENSBTAG00000008578	LSM4	7	4835112	4835152	Reproduction_Association	Stillbirth_(maternal)	Abbrev=SB	PUBMED_ID=21831322	breed=holstein	FlankMarkers=rs41921417	40
7	4802848	4842848	2.26923	0.00353141	ENSBTAG00000008578	LSM4	7	3783103	6385558	Production_QTL	Body_weight_(weaning)	Abbrev=WWT	PUBMED_ID=27328805	breed=blonde_d'aquitaine	FlankMarkers	40000
7	14962848	15002848	2.46681	0.00229542	ENSBTAG00000040482,ENSBTAG00000046982	biotype=protein_coding	7	6340990	15908868	Reproduction_QTL	Calving_ease	Abbrev=CALEASE	PUBMED_ID=28109604	breed=holstein	FlankMarkers=rs136856255,rs136697730	40000
7	14962848	15002848	2.46681	0.00229542	ENSBTAG00000040482,ENSBTAG00000046982	biotype=protein_coding	7	6340990	15908868	Reproduction_QTL	Stillbirth	Abbrev=SB	PUBMED_ID=28109604	breed=holstein	FlankMarkers=rs136856255,rs136697730	40000
7	14962848	15002848	2.46681	0.00229542	ENSBTAG00000040482,ENSBTAG00000046982	biotype=protein_coding	7	10907840	16852008	Reproduction_QTL	Stillbirth	Abbrev=SB	PUBMED_ID=22888914	breed=holstein	FlankMarkers=rs42688057,rs110789162,rs110937488	40000
7	14962848	15002848	2.46681	0.00229542	ENSBTAG00000040482,ENSBTAG00000046982	biotype=protein_coding	7	13545331	26286219	Milk_QTL	Milk_lauroleic_acid_content	Abbrev=MFA-C12:1	PUBMED_ID=21569316	breed=holstein	FlankMarkers=rs41257033,rs41623332	40000
7	14962848	15002848	2.46681	0.00229542	ENSBTAG00000040482,ENSBTAG00000046982	biotype=protein_coding	7	13545331	26286219	Milk_QTL	Milk_myristoleic_acid_content	Abbrev=MFA-C14:1	PUBMED_ID=21569316	breed=holstein	FlankMarkers=rs41257033,rs41623332	40000
7	14962848	15002848	2.46681	0.00229542	ENSBTAG00000040482,ENSBTAG00000046982	biotype=protein_coding	7	13545331	26286219	Milk_QTL	Milk_oleic_acid_content	Abbrev=MFA-C18:1_	PUBMED_ID=21569316	breed=holstein	FlankMarkers=rs41257033,rs41623332	40000
7	14962848	15002848	2.46681	0.00229542	ENSBTAG00000040482,ENSBTAG00000046982	biotype=protein_coding	7	13545331	26286219	Milk_QTL	Milk_decenoic_acid_content	Abbrev=MFA-C10:1	PUBMED_ID=21569316	breed=holstein	FlankMarkers=rs41257033,rs41623332	40000
7	21042848	21082848	2.87771	0.00085075	ENSBTAG00000014774,ENSBTAG00000019909	ANKRD24,SIRT6	7	21022281	21972429	Meat_and_Carcass_Association	Marbling_score	Abbrev=MARBL	PUBMED_ID=24906442	breed=brangus	FlankMarkers=rs43508635,rs110835938,rs43501063	40000
7	21042848	21082848	2.87771	0.00085075	ENSBTAG00000014774,ENSBTAG00000019909	ANKRD24,SIRT6	7	21022281	21972429	Production_Association	Body_weight_(mature)	Abbrev=MWT	PUBMED_ID=24906442	breed=hereford	FlankMarkers=rs43508635,rs110835938,rs43501063	40000
7	21042848	21082848	2.87771	0.00085075	ENSBTAG00000014774,ENSBTAG00000019909	ANKRD24,SIRT6	7	17686752	24821289	Milk_QTL	Milk_palmitoleic_acid_content	Abbrev=MFA-C16:1	PUBMED_ID=23107417	breed=holstein	FlankMarkers=rs110394368,rs29021148	40000
7	21042848	21082848	2.87771	0.00085075	ENSBTAG00000014774,ENSBTAG00000019909	ANKRD24,SIRT6	7	13545331	26286219	Milk_QTL	Milk_lauroleic_acid_content	Abbrev=MFA-C12:1	PUBMED_ID=21569316	breed=holstein	FlankMarkers=rs41257033,rs41623332	40000
7	21042848	21082848	2.87771	0.00085075	ENSBTAG00000014774,ENSBTAG00000019909	ANKRD24,SIRT6	7	13545331	26286219	Milk_QTL	Milk_myristoleic_acid_content	Abbrev=MFA-C14:1	PUBMED_ID=21569316	breed=holstein	FlankMarkers=rs41257033,rs41623332	40000
7	21042848	21082848	2.87771	0.00085075	ENSBTAG00000014774,ENSBTAG00000019909	ANKRD24,SIRT6	7	13545331	26286219	Milk_QTL	Milk_oleic_acid_content	Abbrev=MFA-C18:1_	PUBMED_ID=21569316	breed=holstein	FlankMarkers=rs41257033,rs41623332	40000
7	21042848	21082848	2.87771	0.00085075	ENSBTAG00000014774,ENSBTAG00000019909	ANKRD24,SIRT6	7	13545331	26286219	Milk_QTL	Milk_decenoic_acid_content	Abbrev=MFA-C10:1	PUBMED_ID=21569316	breed=holstein	FlankMarkers=rs41257033,rs41623332	40000
7	21042848	21082848	2.87771	0.00085075	ENSBTAG00000014774,ENSBTAG00000019909	ANKRD24,SIRT6	7	17086793	88971675	Health_QTL	Cold_tolerance	Abbrev=COLDT	PUBMED_ID=24362770	breed=piedmontese,simmental,Angus	FlankMarkers=rs109667722,rs41622992	40000
7	21122848	21202848	2.9299	0.000786542	ENSBTAG00000020117,ENSBTAG00000024450	MAP2K2,ZBTB7A	7	21189879	21196263	Milk_QTL	Milk_yield	Abbrev=MY	PUBMED_ID=25997511	breed=simmental	FlankMarkers	6384
7	21122848	21202848	2.9299	0.000786542	ENSBTAG00000020117,ENSBTAG00000024450	MAP2K2,ZBTB7A	7	21022281	21972429	Meat_and_Carcass_Association	Marbling_score	Abbrev=MARBL	PUBMED_ID=24906442	breed=brangus	FlankMarkers=rs43508635,rs110835938,rs43501063	80000
7	21122848	21202848	2.9299	0.000786542	ENSBTAG00000020117,ENSBTAG00000024450	MAP2K2,ZBTB7A	7	21022281	21972429	Production_Association	Body_weight_(mature)	Abbrev=MWT	PUBMED_ID=24906442	breed=hereford	FlankMarkers=rs43508635,rs110835938,rs43501063	80000
7	21122848	21202848	2.9299	0.000786542	ENSBTAG00000020117,ENSBTAG00000024450	MAP2K2,ZBTB7A	7	17686752	24821289	Milk_QTL	Milk_palmitoleic_acid_content	Abbrev=MFA-C16:1	PUBMED_ID=23107417	breed=holstein	FlankMarkers=rs110394368,rs29021148	80000
7	21122848	21202848	2.9299	0.000786542	ENSBTAG00000020117,ENSBTAG00000024450	MAP2K2,ZBTB7A	7	13545331	26286219	Milk_QTL	Milk_lauroleic_acid_content	Abbrev=MFA-C12:1	PUBMED_ID=21569316	breed=holstein	FlankMarkers=rs41257033,rs41623332	80000
7	21122848	21202848	2.9299	0.000786542	ENSBTAG00000020117,ENSBTAG00000024450	MAP2K2,ZBTB7A	7	13545331	26286219	Milk_QTL	Milk_myristoleic_acid_content	Abbrev=MFA-C14:1	PUBMED_ID=21569316	breed=holstein	FlankMarkers=rs41257033,rs41623332	80000
7	21122848	21202848	2.9299	0.000786542	ENSBTAG00000020117,ENSBTAG00000024450	MAP2K2,ZBTB7A	7	13545331	26286219	Milk_QTL	Milk_oleic_acid_content	Abbrev=MFA-C18:1_	PUBMED_ID=21569316	breed=holstein	FlankMarkers=rs41257033,rs41623332	80000
7	21122848	21202848	2.9299	0.000786542	ENSBTAG00000020117,ENSBTAG00000024450	MAP2K2,ZBTB7A	7	13545331	26286219	Milk_QTL	Milk_decenoic_acid_content	Abbrev=MFA-C10:1	PUBMED_ID=21569316	breed=holstein	FlankMarkers=rs41257033,rs41623332	80000
7	21122848	21202848	2.9299	0.000786542	ENSBTAG00000020117,ENSBTAG00000024450	MAP2K2,ZBTB7A	7	17086793	88971675	Health_QTL	Cold_tolerance	Abbrev=COLDT	PUBMED_ID=24362770	breed=piedmontese,simmental,Angus	FlankMarkers=rs109667722,rs41622992	80000
7	57322848	57362848	2.28555	0.00325853	ENSBTAG00000019012	KCTD16	7	17086793	88971675	Health_QTL	Cold_tolerance	Abbrev=COLDT	PUBMED_ID=24362770	breed=piedmontese,simmental,Angus	FlankMarkers=rs109667722,rs41622992	40000
8	42402785	42522785	2.30948	0.00304986	.	.	8	42405528	42405568	Milk_Association	Milk_yield	Abbrev=DDMY	PUBMED_ID=22449276	breed=holstein	FlankMarkers=rs42698410	40
8	42402785	42522785	2.30948	0.00304986	.	.	8	42457091	42457131	Meat_and_Carcass_Association	Shear_force	Abbrev=SF	PUBMED_ID=28727016	breed=nelore	FlankMarkers=rs136780205	40
8	42402785	42522785	2.30948	0.00304986	.	.	8	42460962	42461002	Milk_Association	Milk_yield	Abbrev=DDMY	PUBMED_ID=22449276	breed=holstein	FlankMarkers=rs41616410	40
8	42402785	42522785	2.30948	0.00304986	.	.	8	42492576	42492616	Milk_Association	Milk_linoleic_acid_content	Abbrev=MFA-C18:2	PUBMED_ID=25511820	breed=jersey	FlankMarkers=rs42699413	40
8	42402785	42522785	2.30948	0.00304986	.	.	8	42018516	42969739	Reproduction_Association	Calving_ease	Abbrev=CALEASE	PUBMED_ID=24906442	breed=simmental	FlankMarkers=rs109860247,rs42698410,rs41578462	120000
8	42402785	42522785	2.30948	0.00304986	.	.	8	4955143	43890714	Meat_and_Carcass_QTL	Shear_force	Abbrev=SF	PUBMED_ID=22497286	breed=charolais,hereford,limousin,simmental	FlankMarkers=rs42312419,rs42312419	120000
8	42402785	42522785	2.30948	0.00304986	.	.	8	41845606	43980887	Exterior_QTL	Udder_swelling_score	Abbrev=USS	PUBMED_ID=27328805	breed=blonde_d'aquitaine	FlankMarkers	120000
8	96362785	96402785	2.23686	0.00393271	ENSBTAG00000020661	ABCA1	8	92459537	96625250	Reproduction_QTL	Calving_ease_(maternal)	Abbrev=CALEASE	PUBMED_ID=27328805	breed=blonde_d'aquitaine	FlankMarkers	40000
8	96362785	96402785	2.23686	0.00393271	ENSBTAG00000020661	ABCA1	8	74044480	98086225	Milk_QTL	Milk_capric_acid_content	Abbrev=MFA-C10:0	PUBMED_ID=21569316	breed=holstein	FlankMarkers=rs41569438,rs41611630	40000
8	96362785	96402785	2.23686	0.00393271	ENSBTAG00000020661	ABCA1	8	74044480	98086225	Milk_QTL	Milk_myristic_acid_content	Abbrev=MFA-C14:0	PUBMED_ID=21569316	breed=holstein	FlankMarkers=rs41569438,rs41611630	40000
8	108202785	108242785	2.41738	0.00252015	.	.	8	107978188	108270826	Meat_and_Carcass_QTL	Carcass_weight	Abbrev=CWT	PUBMED_ID=27898882	breed=nelore	FlankMarkers=rs132978054,rs132651844	40000
8	108202785	108242785	2.41738	0.00252015	.	.	8	97684074	113301368	Meat_and_Carcass_QTL	Shear_force	Abbrev=SF	PUBMED_ID=22497286	breed=charolais,limousin,simmental,Angus	FlankMarkers=rs110904231,rs110277577	40000
10	87573136	87613136	2.1867	0.00441427	.	.	10	84039652	88306511	Milk_QTL	Milk_decenoic_acid_content	Abbrev=MFA-C10:1	PUBMED_ID=23107417	breed=holstein	FlankMarkers=rs110838923,rs41623251	40000
11	55886304	55926304	2.18221	0.00446242	ENSBTAG00000031669	CTNNA2	11	55905562	55905602	Health_Association	Somatic_cell_score	Abbrev=SCS	PUBMED_ID=25288516	breed=Valdostana_Red_Pied	FlankMarkers=rs134809352	40
11	55886304	55926304	2.18221	0.00446242	ENSBTAG00000031669	CTNNA2	11	55917291	55917331	Milk_Association	Milk_kappa-casein_percentage	Abbrev=MKCASP	PUBMED_ID=27485317	breed=holstein	FlankMarkers=rs135824939	40
11	57046304	57246304	3.25028	0.000497608	.	.	11	57078427	57078467	Production_Association	Average_daily_gain	Abbrev=ADG	PUBMED_ID=23851991	FlankMarkers=rs42234610	VTO_name=postnatal_growth_trait	40
11	57046304	57246304	3.25028	0.000497608	.	.	11	57107050	57107090	Production_Association	Average_daily_gain	Abbrev=ADG	PUBMED_ID=23851991	FlankMarkers=rs42234782	VTO_name=postnatal_growth_trait	40
11	65526304	65606304	2.7307	0.0013002	.	.	11	65590416	65590456	Reproduction_Association	Twinning	Abbrev=TWIN	PUBMED_ID=19220232	breed=holstein	FlankMarkers=rs29021155	40
11	65526304	65606304	2.7307	0.0013002	.	.	11	65066890	65975590	Health_QTL	Tick_resistance	Abbrev=TICKR	PUBMED_ID=28619006	breed=American_Braford,hereford	FlankMarkers=rs109797781,rs29022104,rs29022104	80000
11	65526304	65606304	2.7307	0.0013002	.	.	11	65271707	65969037	Production_QTL	Body_weight_(weaning)	Abbrev=WWT	PUBMED_ID=27328805	breed=blonde_d'aquitaine	FlankMarkers	80000
11	65766304	65806304	2.35502	0.00285723	.	.	11	65066890	65975590	Health_QTL	Tick_resistance	Abbrev=TICKR	PUBMED_ID=28619006	breed=American_Braford,hereford	FlankMarkers=rs109797781,rs29022104,rs29022104	40000
11	65766304	65806304	2.35502	0.00285723	.	.	11	65271707	65969037	Production_QTL	Body_weight_(weaning)	Abbrev=WWT	PUBMED_ID=27328805	breed=blonde_d'aquitaine	FlankMarkers	40000
11	66046304	66126304	2.75858	0.00118784	.	.	11	66118250	66118290	Production_Association	Body_weight_gain	Abbrev=BWG	PUBMED_ID=19966163	breed=charolais,gelbvieh,hereford,limousin,pinzgauer,red_angus,red_poll,simmental,Angus	FlankMarkers=rs109162967	40
11	66366304	66526304	2.67098	0.00142862	.,ENSBTAG00000004567	.,C1D	11	66477213	66477253	Production_Association	Body_weight_gain	Abbrev=BWG	PUBMED_ID=19966163	breed=charolais,gelbvieh,hereford,limousin,pinzgauer,red_angus,red_poll,simmental,Angus	FlankMarkers=rs110014299	40
11	66766304	67366304	3.39349	0.000353141	.,ENSBTAG00000000992,ENSBTAG00000007808,ENSBTAG00000009658,ENSBTAG00000012949,ENSBTAG00000017199,ENSBTAG00000018401,ENSBTAG00000020669,ENSBTAG00000023976,ENSBTAG00000038835,ENSBTAG00000047772	.,ANTXR1,APLF,ARHGAP25,BMP10,FBXO48,GKN1,GKN2,PLEK,PROKR1,biotype=protein_coding	11	66786284	66786324	Milk_Association	Milk_fat_percentage	Abbrev=FP	PUBMED_ID=25511820	breed=jersey	FlankMarkers=rs132780639	40
11	66766304	67366304	3.39349	0.000353141	.,ENSBTAG00000000992,ENSBTAG00000007808,ENSBTAG00000009658,ENSBTAG00000012949,ENSBTAG00000017199,ENSBTAG00000018401,ENSBTAG00000020669,ENSBTAG00000023976,ENSBTAG00000038835,ENSBTAG00000047772	.,ANTXR1,APLF,ARHGAP25,BMP10,FBXO48,GKN1,GKN2,PLEK,PROKR1,biotype=protein_coding	11	66789297	66789337	Milk_Association	Milk_fat_percentage	Abbrev=FP	PUBMED_ID=25511820	breed=jersey	FlankMarkers=rs110743290	40
11	66766304	67366304	3.39349	0.000353141	.,ENSBTAG00000000992,ENSBTAG00000007808,ENSBTAG00000009658,ENSBTAG00000012949,ENSBTAG00000017199,ENSBTAG00000018401,ENSBTAG00000020669,ENSBTAG00000023976,ENSBTAG00000038835,ENSBTAG00000047772	.,ANTXR1,APLF,ARHGAP25,BMP10,FBXO48,GKN1,GKN2,PLEK,PROKR1,biotype=protein_coding	11	66789297	66789337	Production_Association	Body_weight_(yearling)	Abbrev=W365	PUBMED_ID=19966163	breed=charolais,gelbvieh,hereford,limousin,pinzgauer,red_angus,red_poll,simmental,Angus	FlankMarkers=rs110743290	40
11	66766304	67366304	3.39349	0.000353141	.,ENSBTAG00000000992,ENSBTAG00000007808,ENSBTAG00000009658,ENSBTAG00000012949,ENSBTAG00000017199,ENSBTAG00000018401,ENSBTAG00000020669,ENSBTAG00000023976,ENSBTAG00000038835,ENSBTAG00000047772	.,ANTXR1,APLF,ARHGAP25,BMP10,FBXO48,GKN1,GKN2,PLEK,PROKR1,biotype=protein_coding	11	66789297	66789337	Production_Association	Body_weight_gain	Abbrev=BWG	PUBMED_ID=19966163	breed=charolais,gelbvieh,hereford,limousin,pinzgauer,red_angus,red_poll,simmental,Angus	FlankMarkers=rs110743290	40
11	66766304	67366304	3.39349	0.000353141	.,ENSBTAG00000000992,ENSBTAG00000007808,ENSBTAG00000009658,ENSBTAG00000012949,ENSBTAG00000017199,ENSBTAG00000018401,ENSBTAG00000020669,ENSBTAG00000023976,ENSBTAG00000038835,ENSBTAG00000047772	.,ANTXR1,APLF,ARHGAP25,BMP10,FBXO48,GKN1,GKN2,PLEK,PROKR1,biotype=protein_coding	11	66789776	66789816	Milk_Association	Milk_fat_percentage	Abbrev=FP	PUBMED_ID=25511820	breed=jersey	FlankMarkers=rs109228234	40
11	66766304	67366304	3.39349	0.000353141	.,ENSBTAG00000000992,ENSBTAG00000007808,ENSBTAG00000009658,ENSBTAG00000012949,ENSBTAG00000017199,ENSBTAG00000018401,ENSBTAG00000020669,ENSBTAG00000023976,ENSBTAG00000038835,ENSBTAG00000047772	.,ANTXR1,APLF,ARHGAP25,BMP10,FBXO48,GKN1,GKN2,PLEK,PROKR1,biotype=protein_coding	11	66790653	66790693	Milk_Association	Milk_fat_percentage	Abbrev=FP	PUBMED_ID=25511820	breed=jersey	FlankMarkers=rs135918362	40
11	66766304	67366304	3.39349	0.000353141	.,ENSBTAG00000000992,ENSBTAG00000007808,ENSBTAG00000009658,ENSBTAG00000012949,ENSBTAG00000017199,ENSBTAG00000018401,ENSBTAG00000020669,ENSBTAG00000023976,ENSBTAG00000038835,ENSBTAG00000047772	.,ANTXR1,APLF,ARHGAP25,BMP10,FBXO48,GKN1,GKN2,PLEK,PROKR1,biotype=protein_coding	11	66864853	66864893	Exterior_Association	Foot_angle	Abbrev=FANG	PUBMED_ID=21831322	breed=holstein	FlankMarkers=rs108964133	40
11	66766304	67366304	3.39349	0.000353141	.,ENSBTAG00000000992,ENSBTAG00000007808,ENSBTAG00000009658,ENSBTAG00000012949,ENSBTAG00000017199,ENSBTAG00000018401,ENSBTAG00000020669,ENSBTAG00000023976,ENSBTAG00000038835,ENSBTAG00000047772	.,ANTXR1,APLF,ARHGAP25,BMP10,FBXO48,GKN1,GKN2,PLEK,PROKR1,biotype=protein_coding	11	66864853	66864893	Exterior_Association	Feet_and_leg_conformation	Abbrev=FTLEG	PUBMED_ID=21831322	breed=holstein	FlankMarkers=rs108964133	40
11	66766304	67366304	3.39349	0.000353141	.,ENSBTAG00000000992,ENSBTAG00000007808,ENSBTAG00000009658,ENSBTAG00000012949,ENSBTAG00000017199,ENSBTAG00000018401,ENSBTAG00000020669,ENSBTAG00000023976,ENSBTAG00000038835,ENSBTAG00000047772	.,ANTXR1,APLF,ARHGAP25,BMP10,FBXO48,GKN1,GKN2,PLEK,PROKR1,biotype=protein_coding	11	66864853	66864893	Exterior_Association	Rear_leg_placement_-_rear_view	Abbrev=RLEGR	PUBMED_ID=21831322	breed=holstein	FlankMarkers=rs108964133	40
11	66766304	67366304	3.39349	0.000353141	.,ENSBTAG00000000992,ENSBTAG00000007808,ENSBTAG00000009658,ENSBTAG00000012949,ENSBTAG00000017199,ENSBTAG00000018401,ENSBTAG00000020669,ENSBTAG00000023976,ENSBTAG00000038835,ENSBTAG00000047772	.,ANTXR1,APLF,ARHGAP25,BMP10,FBXO48,GKN1,GKN2,PLEK,PROKR1,biotype=protein_coding	11	66864853	66864893	Exterior_Association	Stature	Abbrev=STA	PUBMED_ID=21831322	breed=holstein	FlankMarkers=rs108964133	40
11	66766304	67366304	3.39349	0.000353141	.,ENSBTAG00000000992,ENSBTAG00000007808,ENSBTAG00000009658,ENSBTAG00000012949,ENSBTAG00000017199,ENSBTAG00000018401,ENSBTAG00000020669,ENSBTAG00000023976,ENSBTAG00000038835,ENSBTAG00000047772	.,ANTXR1,APLF,ARHGAP25,BMP10,FBXO48,GKN1,GKN2,PLEK,PROKR1,biotype=protein_coding	11	66864853	66864893	Exterior_Association	Strength	Abbrev=STR	PUBMED_ID=21831322	breed=holstein	FlankMarkers=rs108964133	40
[truncated: 1,167 more rows]
